# Supplementary material for: The Cost Effectiveness of Genomic Medicine in Cancer Control: A Systematic Literature Review
Source: Appl Health Econ Health Policy. 2025 Mar 29;23(3):359–93. doi: 10.1007/s40258-025-00949-w (PMC12053027; doi:10.1007/s40258-025-00949-w)
Supplement: Supplementary file 2 — Supplementary file2 (XLSX 109 KB) [file 40258_2025_949_MOESM2_ESM.xlsx]

## Sheet: Sheet1
Article identifier	Title	Authors	Affilitaion and email of corresponding author	Journal	Population	Intervention	Comparator	Perspective	Model	Outcome	Time Horizon	PSA	Probability of CE reported	Equity	System Dynamics	Consumer preferences for GM	COI statement
Prevention and early detection
Breast and ovarian cancer
Manchanda (2018) US, UK	Cost-effectiveness of Population-Based BRCA1, BRCA2, RAD51C, RAD51D, BRIP1, PALB2 Mutation Testing in Unselected General Population Women.	Ranjit Manchanda, Shreeya Patel, Vladimir S. Gordeev, Antonis C. Antoniou, Shantel Smith, Andrew Lee, John L. Hopper, Robert J. MacInnis, Clare Turnbull, Susan J. Ramus, Simon A. Gayther, Paul D. P. Pharoah, Usha Menon, Ian Jacobs, Rosa Legood	Ranjit Manchanda, MD, MRCOG, PhD, Barts Cancer Institute, Queen Mary University of London, Room 4, Basement, Old Anatomy Building, Charterhouse Square, London EC1M 6BQ (e-mail: r.manchanda@qmul.ac.uk).	Journal of th National Cancer Institute	All non-Ashkenazi Jewish women age 30 years or older. Seperate populations are considered from US and UK perspective.	Strategy A: clinical criteria/FH-based panel testing for BRCA1/BRCA2/RAD51C/ RAD51D/BRIP1/PALB2 mutation Strategy B: population-testing for BRCA1/BRCA2/RAD51C/RAD51D/BRIP1/PALB2 mutations.	Current practice standard FH-based testing for BRCA1/BRCA2 mutations	Health system/payer	Decision tree	QALY	Lifetime	Yes	0.837	No	Acknowledged, not modelled	Yes, based on clinical research	IJ and UM have a financial interest in Abcodia, Ltd., a company formed to develop academic and commercial development of biomarkers for screening and risk prediction. IJ is a member of the board of Abcodia Ltd, a Director of Women’s Health Specialists Ltd, and received consultancy fees from Beckton Dickinson. RM declares research funding from The Eve Appeal and Cancer Research UK in population te…
Manchanda (2020) UK, US, Netherlands, China, Brazil, India	Economic evaluation of population-based brca1/brca2 mutation testing across multiple countries and health systems	Ranjit Manchanda, Li Sun, Shreeya Patel, Olivia Evans, Janneke Wilschut, Ana Carolina De Freitas Lopes, Faiza Gaba, Adam Brentnall, Stephen Duffy, Bin Cui, Patricia Coelho De Soarez, Zakir Husain, John Hopper, Zia Sadique, Asima Mukhopadhyay, Li Yang, Johannes Berkhof and Rosa Legood	Ranjit Manchanda r.manchanda@qmul.ac.uk	Cancers	All general population women ≥30 years in the UK, USA, Netherlands, China, Brazil, and India.	Population-based testing	Family history-based testing.	Health system/payer	Markov	QALY	Lifetime	Yes	UK 100% US 100% Netherlands 100% China 100% Brazil 100% India 22.2%	No	Acknowledged, not modelled	Yes, based on clinical research	R.M. is supported by a NHS Innovation Accelerator Fellowship. R.M. declares research funding from The Eve Appeal and Cancer Research UK into population testing and funding from Barts & the London Charity and Rosetree Trust outside this work, as well as an honorarium for grant review from Israel National Institute for Health Policy Research and honorarium for advisory board meeting for MSD and Ast…
Pashayan (2018) UK	Cost-effectiveness and Benefit-to-Harm Ratio of Risk-Stratified Screening for Breast Cancer	Nora Pashayan, Steve Morris, Fiona J Gilbert, Paul D P Pharoah	Nora Pashayan, MD, PhD, Department of Applied Health Research, University College London, 1-19 Torrington Place, London, WC1E 7HB, England n.pashayan@ucl.ac.uk	JAMA Oncology	A hypothetical cohort of 364 500 women in the United Kingdom, aged 50 years, with follow-up to age 85 years	(1) no screening, (2) age-based screening (mammography screening every 3 years from age 50 to 69 years), and (3) risk-stratified screening (a proportion of women aged 50 years with a risk score greater than a threshold risk were offered screening every 3 years until age 69 years)	See intervention	Health system/payer	Life table model	QALY	35 years	Yes	up to 75%	No	Acknowledged, not modelled	No	Conflict of Interest Disclosures: None reported.
Guzauskas (2020) US	Cost-effectiveness of Population-Wide Genomic Screening for Hereditary Breast and Ovarian Cancer in the United States.	Gregory F. Guzauskas, Shawn Garbett, Scott J. Spencer, Hadley S. Smith, Jing Hao, Dina Hassen, Susan R. Snyder, John A. Graves, Josh F. Peterson, Marc S. Williams, David L. Veenstra,	David L. Veenstra, PharmD, PhD, The Comparative Health Outcomes, Policy & Economics (CHOICE) Institute, Department of Pharmacy, University of Washington, PO Box 357630, Seattle, WA 98195 veenstra@uw.edu	JAMA Network Open	30 year old women or 45 year old women from an unselected population of previously undiagnosed women.	population screening for HBOC in an unselected population of previously undiagnosed women	no population screening In both scenarios routine family history-based testing (ie, the status quo policy) was available	Health system/payer	Decision tree & Markov	QALY	Lifetime	Yes	78% - 100%	No	No	Yes, based on assumption	Dr Garbett and Mr Spencer reported receiving grants from the National Institutes of Health (NIH) during the conduct of the study. Mr Zhou, Ms Hassen, and Dr Veenstra reported receiving grants from the National Human Genome Research Institute (NHGRI) during the conduct of the study. Dr Hao and Dr Williams reported receiving grants from the NIH/NHGRI during the conduct of the study. Dr Graves repor…
Michaan (2021) Israel	Cost Effectiveness of Whole Population BRCA Genetic Screening for Cancer Prevention in Israel.	Nadav Michaan, Moshe Leshno, Tamar Safra, Amir Sonnenblick, Ido Laskov, and Dan Grisaru	Nadav Michaan, Tel Aviv Sourasky Medical Center, 6 Weismann St., Tel Aviv 6296317, Israel. E-mail: nadavmi@gmail.com	Cancer Prevention Research	Whole female population starting at 30 years of age.	Screening using a 14- mutation panel most commonly used for BRCA genetic testing in Israel. This panel includes the three most common BRCA founder mutations.	No screening	Health system/payer	Decision tree & Markov	QALY	Lifetime	Yes	0.9	No	Acknowledged, not modelled	No	A. Sonnenblick reports grants and nonfinancial support from Novartis, personal fees and nonfinancial support from Roche, personal fees and nonfinancial support from Medison, and personal fees and nonfinancial support from Pfizer outside the submitted work. No disclosures were reported by the other authors.
Oh (2023) US	The economic value of knowing BRCA status: universal BRCA testing for breast cancer prevention.	Mok Oh, Ali McBride, Sandipan Bhattacharjee, Marion Slack, Joanne Jeter and Ivo Abraham	Ivo Abraham , Center for Health Outcomes and PharmacoEconomic Research, College of Pharmacy, University of Arizona, Tucson, AZ, USA. Email abraham@pharmacy.arizona.edu	Expert Review of Pharmacoeconomics & Outcomes Research	40-year-old women without a history of breast cancer.	Knowledge of one's BRCA status by age 40	No knowledge of BRCA status	Health system/payer & societal	Decision tree & Markov	QALY	Lifetime	Yes	0.601	No	No	No	M Oh is working at Astellas in a position unrelated to the present work. A McBride is now working at Bristol Myers Squibb in a position unrelated to the present work. S Bhattacharjee is now working at Otsuka Pharmaceutical Development & Commercialization Inc in a position unrelated to the present work. The authors have no other relevant affiliations or financial involvement with any organization …
Michaelson-Cohen (2022) Israel	Real World Cost-Effectiveness Analysis of Population Screening for BRCA Variants among Ashkenazi Jews Compared with Family History-Based Strategies	Rachel Michaelson-Cohen, Matan J. Cohen, Carmit Cohen, Dan Greenberg, Amir Shmueli, Sari Lieberman, Ariela Tomer, Ephrat Levy-Lahad 1,2 and Amnon Lahad	Rachel Michaelson-Cohen Medical Genetics Institute, Shaare Zedek Medical Center, Jerusalem 9112102, Israel. Email rachelmc@szmc.org.il	Cancers	Ashkenazi Jewish women aged 30-65 in Israel.	Population screening (specific test poorly described)	A. International family history (IFH) criteria, with testing for women with >10% risj of BRCA carrier B. Cascade testing	Health system/payer	Decision tree	QALY	Lifetime	Yes	Not reported	No	Acknowledged, not modelled	Yes, based on clinical research	The authors declare no conflict of interest.
Patel (2018) UK, US	Cost effectiveness of population based BRCA1 founder mutation testing in Sephardi Jewish women	Shreeya Patel, Rosa Legood, D Gareth Evans, Clare Turnbull, Antonis C Antoniou, Usha Menon, Ian Jacobs, Ranjit Manchanda	Ranjit Manchanda, Centre for Experimental Cancer Medicine, Barts Cancer Institute, Queen Mary University of London, London, United Kingdom; Gynaecological Cancer Research Centre, Department of Women's Cancer, Institute for Women's Health, University College London, London, United Kingdom; Department of Gynaecological Oncology, Barts Health National Health Service Trust, Royal London Hospital, Lon…	American Journal of Obstetrics & Gynecology	Sephardi Jewish women ≥ 30years.	Population screening	Current practice of clinical criteria/family histroy screening	Health system/payer	Markov	QALY	Lifetime	Yes	1	No	Acknowledged, not modelled	No	I.J. and U.M. have a financial interest in Abcodia, Ltd, a company formed to develop academic and commercial development of biomarkers for screening and risk prediction. I.J. is a member of the board of Abcodia Ltd and a Director of Women’s Health Specialists Ltd. R.M. declares funding for research from Cancer Research UK and Barts and the London Charity outside this submitted work as well as hon…
Muller (2019) Germany	Economic modeling of risk-adapted screen-and-treat strategies in women at high risk for breast or ovarian cancer.	Dirk Müller, Marion Danner, Rita Schmutzler, Christoph Engel, Kirsten Wassermann, Björn Stollenwerk, Stephanie Stock, Kerstin Rhiem	Dirk Müller Institute for Health Economics and Clinical Epidemiology, The University Hospital of Cologne (AöR), Gleueler Straße 176-178, 50935 Cologne, Germany. Email dirk.mueller@uk-koeln.de	European Journal of Health Economics	A cohort of 35-year-old women with a BRCA1/2 mutation probability of ≥10% without a history of breast or ovarian cancer.	Genomic screen and treat strategy	No screening	Health system/payer	Markov	QALY	Lifetime	Yes	92%-99%	No	No	No	The analysis was a part of the More-Risk Study, an evaluation of the economical, legal, ethical, and risk-communicative implications of a risk-adapted screening strategy to detect mamma- and ovarian cancer. The More-Risk Study was funded by the “Federal Ministry of Education and Research (NKP-332-019).
Simoes Correa-Galdani (2021) Brazil	Economic Modelling of Screen-and-Treat Strategies for Brazilian Women at Risk of Hereditary Breast and Ovarian Cancer.	Julia Simoes Correa-Galendi, Maria del Pilar Estevez Diz, Stephanie Stock, Dirk Müller	Julia Simoes Correa-Galendi Institute for Health Economics and Clinical Epidemiology, The University Hospital of Cologne (AöR), Sao Paulo, SP Brazil. Email julia.simoes-correa-galendi@uk-koeln.de	Applied Health Economics and Health Policy	A cohort of healthy women aged 30 years having a first- or second-degree relative affected by BRCA-associate cancer	BRCA 1/2 The three main components are genetic counselling by a trained health professional (i.e. evaluation of individual risk and patient education of risk-reducing alternatives), genetic testing and different surgical/non-surgical preventive options. The preventive options for women testing positive were (i) intensified surveillance, defined as yearly breast examination by physicians and alter…	No screening (no prophylactic treatment)	Health system/payer	Markov	QALY	Lifetime	Yes	80-99%	No	Acknowledged, not modelled	No	The authors confirm that they have no conflicts of interest to declare
Mital (2022) US	Cost-effectiveness of using artificial intelligence versus polygenic risk score to guide breast cancer screening.	Shweta Mital and Hai V. Nguyen	Hai V. Nguyen School of Pharmacy, Memorial University of Newfoundland, 300 Prince Philip Drive, St. John's, NL A1B 3V6, Canada. Email hvnguyen@mun.ca	BMC Cancer	American women aged 40-49.	8 Screening strategies were compared Strategy 1: No screening Strategy 2: Annual screening for all Strategy 3 (after mammogram) AI + no screening for low-risk‚Äô Strategy 4: AI + biennial screening for lowrisk Strategy 5: PRS + no screening for low-risk Strategy 6: PRS + biennial screening for low-risk Strategy 7 : Family history + no screening for low-risk Strategy 8: Family history + biennial s…	See intervention	Health system/payer	Decision tree & microsimulation	QALY	Lifetime	Yes	0.96	No	No	No	The authors declare no competing interests
Wong (2021) Sinagapore	Cost effectiveness analysis of a polygenic risk tailored breast cancer screening programme in Singapore.	Jerry Zeng Yang Wong, Jia Hui Chai, Yen Shing Yeoh, Nur Khaliesah Mohamed Riza, Jenny Liu, Yik-Ying Teo, Hwee Lin Wee, and Mikael Hartman	Hwee Lin Wee Saw Swee Hock School of Public Health, National University of Singapore and National University Health Systems Singapore, Singapore, Singapore Department of Pharmacy, Faculty of Science, National University of Singapore, Singapore, Singapore. weehweelin@nus.edu.sg	BMC Health Services Research	Singaporean women aged 35 to 74	Tailored screening strategy, individuals aged 35 to 74 will be genotyped by buccal swab and asked to complete a questionnaire on breast cancer risk factors, before being stratified into three risk groups based on their initial PRS - low, intermediate, and high	Mammogram screening every 2 years	Health system/payer	Markov	QALY	40 years	Yes	1	No	Acknowledged, not modelled	No	The authors declare that they have no competing interests.
Tuffaha (2018) Australia	Cost-effectiveness analysis of germ-line BRCA testing in women with breast cancer and cascade testing in family members of mutation carriers.	Tuffaha, Haitham W; Mitchell, Andrew; Ward, Robyn L; Connelly, Luke; Butler, James R G; Norris, Sarah; Scuffham, Paul A	Haitham W. Tuffaha Menzies Health Institute Queensland, Griffith University, Gold Coast, Queensland, Australia, Centre for Applied Health Economics, School of Medicine, Griffith University, Nathan, Queensland, Australia. Email haitham.tuffaha@griffith.edu.au	Genetics in Medicine	Women with breast cancer who had at least a 10% pretest BRCA mutation probability, and first- and second-degree relatives of women who test positive	BRCA testing in women with breast cancer, and cascade testing in family members of BRCA mutation carriers	No BRCA testing	Health system/payer	Markov	QALY	Lifetime	Yes	0.85	No	No	No	H.W.T. is a research fellow of the National Health and Medical Research Council (GNT1121232). R.L.W. is a member of the Commonwealth of Australia Pharmaceutical Benefits Advisory Committee and Chair of the Medical Services Advisory Committee. L.C. is a member of the Medical Services Advisory Committee. S.N. is a member of the Evaluation Sub-Committee of the Medical Services Advisory Committee and…
Sun (2022) China	Cost-Effectiveness of Genetic Testing for All Women Diagnosed with Breast Cancer in China	Li Sun, Bin Cui , Xia Wei, Zia Sadique, Li Yang, Ranjit Manchanda, and Rosa Legood	Li Yang, School of Public Health, Peking University, Beijing 100191. Email lyang@bjmu.edu.cn	Cancers	Chinese adult women diagnosed with breast cancer	Strategy A: BRCA1/BRCA2/PALB2 testing for all BC patients Strategy B: BRCA1/BRCA2-testing for BC patients fulfilling FH/clinical criteria	Strategy C: No genetic testing	Health system/payer & societal	Microsimulation	QALY	Lifetime	Yes	0.942	Acknowledged, not modelled	Acknowledged, not modelled	No	R.M. declares research funding from Barts and the London Charity, Rosetrees Trust, and GSK outside this work; an honorarium for grant review from the Israel National Institute for Health Policy Research; and an honorarium for advisory board membership from Astrazeneca/MSD/GSK/EGL. R.M. is supported by an NHS Innovation Accelerator (NIA) Fellowship for population testing. The other authors declare…
Hoskins (2019) Canada	Targeted surgical prevention of epithelial ovarian cancer is cost effective and saves money in BRCA mutation carrying family members of women with epithelial ovarian cancer. A Canadian model.	Paul Hoskins, Anthony Eccleston, Manjusha Hurry, Matthew Dyer	Paul Hoskins BC Cancer, Department of Medical Oncology, Vancouver, Canada. Email phoskins@bccancer.bc.ca	Gynecologic Oncology	2786 women with epitheleal ovarian cancer; 766 first and 207 second-degree female relatives; mean age 50.	Cascade testing with resulting targeted risk reducing surgery in mutation carriers	Non-testing/no RRS with treatment of EOC if it developed	Health system/payer	Patient level simulation	QALY	50 years	Yes	1	No	Acknowledged, not modelled	No	PH has no conflict, HM and MD are employees of AstraZeneca, MD has shares in AstraZeneca, and AE's employer has contracts with AstraZeneca.
Kemp (2018) UK	Evaluation of Cancer-Based Criteria for Use in Mainstream BRCA1 and BRCA2 Genetic Testing in Patients With Breast Cancer.	Zoe Kemp, Alice Turnbull, Shawn Yost, Sheila Seal, Shazia Mahamdallie, Emma Poyastro-Pearson,Margaret Warren-Perry, Anthony Eccleston, Min-Min Tan, Soo Hwang Teo, Nicholas Turner, Ann Strydom, Angela George, Nazneen Rahman	Nazneen Rahman, MD, PhD, Division of Genetics and Epidemiology, Institute of Cancer Research, 15 Cotswold Rd, Sutton, Surrey SM2 5NG, United Kingdom. Email nazneen.rahman@icr.ac.uk.	JAMA Network Open	Adult women with breast cancer	Combining with the equivalent ovarian cancer study provides 5 simple cancer-based criteria for BRCA testing with a 10% mutation rate: (1) ovarian cancer; (2) breast cancer diagnosed when patients are 45 years or younger; (3) 2 primary breast cancers, both diagnosed when patients are 60 years or younger; (4) triple-negative breast cancer; and (5) male breast cancer. A sixth criterion breast cancer…	No testing	Health system/payer	Patient level simulation	QALY	50 years	Yes	0.99	No	Acknowledged, not modelled	No	Conflict of Interest Disclosures: Dr Kemp reported honoraria from Lilly for an educational talk and from AstraZeneca for educational talks, but the compensation was not personally received. Mr Eccleston reported personal fees from the Institute of Cancer Research during the conduct of the study. Dr Teo reported grants from AstraZeneca outside the submitted work. Dr Turner reported advisory board …
Ramos (2018) Brazil	Cost effectiveness of the cancer prevention program for carriers of the BRCA1/2 mutation.	Marcelo Cristiano de Azevedo RamosI, Maria Aparecida Azevedo Koike FolgueiraII, Simone MaistroII, Alessandro Gonçalves CampolinaII, Patricia Coelho de SoárezIII, Geertruida Hendrika de BockIV, Hillegonda Maria Dutilh NovaesIII, Maria Del Pilar Estevez Diz	Marcelo Cristiano de Azevedo Ramos, Hospital das Clínicas – FMUSP Av. Dr. Enéas de Carvalho Aguiar, 255 sala 5013 05403-000 São Paulo, SP, Brasil. E-mail: marcelo.azevedo@hc.fm.usp.br	Revista de Saúde Pública	Family members of ovarian cancer cases who had previously undergone genetic testing or had a prior diagnosis of malignant breast and ovarian neoplasms, and family members who were not carriers of mutations in the BRCA1/2 genes had the same risk as the general population for the development of malignant breast and ovarian neoplasms.	Performing genetic tests on first-degree female family members of patients who have ovarian cancer and the germline mutation	No Genetic testing (breast MRI and bilateral mammography if risk algorithm > 10%)	Health system/payer	Markov	Cancer case avoided	40 years	No	N/A	No	No	No	Not reported
Kwon (2019) Canada	BRCA mutation testing for first-degree relatives of women with high-grade serous ovarian cancer.	Janice S. Kwon, Anna V. Tinker, Gillian E. Hanley, Gary Pansegrau, Sophie Sun, Mark S. Carey, Intan Schrader	Janice Kwon, Department of Obstetrics and Gynecology, University of British Columbia, Vancouver, BC, Canada. Email Janice.kwon@vch.ca	Gynecologic Oncology	Women entered the model at an average age of 40, they had not yet undergone a mastectomy or oophorectomy, and they had not yet been diagnosed with breast or ovarian cancer.	(2) BRCA mutation testing for all, followed by risk-reducing surgery (bilateral salpingooophorectomy, with or without mastectomy and reconstruction) for confirmed mutation carriers (universal BRCA testing) (3) risk-reducing bilateral salpingo-oophorectomy for all, without BRCA testing (‚Äúuniversal RRBSO‚Äù)	(1) no testing	Health system/payer	Markov	QALY	50 years	No	N/A	No	No	No	Dr. Tinker has received funding from Astra Zeneca to conduct research relating to ovarian cancer detection and a Phase I trial in recurrent ovarian cancer. None of the other authors have any potential conflicts of interest to disclose.
Moya-Alarcon (2019) Spain	Cost-utility analysis of germline BRCA1/2 testing in women with high-grade epithelial ovarian cancer in Spain.	Carlota Moya-Alarcón, Almudena González-Domínguez, Susana Simon, Inés Pérez-Román, Antonio González-Martín, Eloisa Bayo-Lozano, Ana Beatriz Sánchez-Heras	Almudena González-Domínguez, Weber, 17, 5º, Moreto Street, 28014, Madrid, Spain. Email almudena.gonzalez@weber.org.es	Clinical and Translation Oncology	Non-mucinous high-grade endometriod ovarvian cancer patients without family history of OC or BC (initial population). It was considered that the average age at the diagnosis of those patients is 51	BRCA1/2-testing scenario: genetic counselling (one visit and a germline BRCA1/2 test), RRS, surveil- lance (one annual magnetic resonance imaging (MRI) and one annual mammography, along with one biannual transvaginal ultrasound and one biannual CA125 test),	No-testing scenario: cancer management for the index population and their relatives that developed BC and/or EOC and palliative care	Health system/payer	Patient level simulation	QALY	50 years	Yes	0.891	No	No	No	Authors Carlota Moya-Alarcón and Susana Simon are employees of AstraZeneca Farmaceutica Spain. Authors Almudena Gonzalez-Domínguez and Ines Perez-Roman work in Weber, enterprise that received fees from AstraZenena Farmaceutica Spain. Authors Antonio Gonzalez-Martín, Eloísa Bayo-Lozano and Ana Beatriz Sánchez-Heras have participated as experts for Weber, enterprise that received consulting fees fr…
Hurry (2020) Canada	Canadian cost-effectiveness model of BRCA-driven surgical prevention of breast/ovarian cancers compared to treatment if cancer develops.	Manjusha Hurry, Anthony Eccleston, Matthew Dyer and Paul Hoskins	Manjusha Hurry AstraZeneca Canada Inc., Mississauga, ON, Canada. Email manjusha.hurry@astrazeneca.com	International Journal of Technology Assessment in Health Care	Adult women with breast or ovarian cancer	BRCA testing driven surgical prevention	Treatment if cancer develops	Health system/payer	Patient level simulation	QALY	50 years	Yes	0.965	Acknowledged, not modelled	No	Yes, based on literature	The authors have nothing to disclose.
Lourencao (2022) Brazil	Cost-Effectiveness of BRCA 1/2 Genetic Test and Preventive Strategies: Using Real-World Data From an Upper-Middle Income Country	Marina Lourenção, Julia Simões Correa Galendi, Henrique de Campos Reis Galvão, Augusto Perazzolo Antoniazzi, Rebeca Silveira Grasel, André Lopes Carvalho, Edmundo Carvalho Mauad, Jorge Henrique Caldeira de Oliveira, Rui Manuel Reis , Olena Mandrik, Edenir Inêz Palmero	Edenir Inêz Palmero Molecular Oncology Research Center, Barretos Cancer Hospital, Barretos, Brazil. Department of Genetics, Brazilian National Cancer Institute, Rio de Janeiro, Brazil. Email edenirip@yahoo.com.br	Cancer Genetics	A cohort of 30-year-old Brazilian women without a history of breast or ovarian cancer but with first or second-degree relatives who have BRCA-related cancer and that fulfilled the National Comprehensive Cancer Network (NCCN) clinical criteria for BRCA testing.	Genetic counselling and BRCA1/2 genetic testing followed by different surgical/non-surgical preventive option	Not performing genetic testing or carrying out the preventive/risk reduction measures	Health system/payer	Decision tree & Markov	QALY	70 years	Yes	0.68	No	No	Yes, based on assumption	The authors declare that the research was conducted in the absence of any commercial or financial relationships that could be construed as a potential conflict of interest.
CRC and endometrial cancer
Thomas (2021) UK	The Costs and Benefits of Risk Stratification for Colorectal Cancer Screening Based On Phenotypic and Genetic Risk: A Health Economic Analysis.	Chloe Thomas, Olena Mandrik, Catherine L. Saunders, Deborah Thompson, Sophie Whyte, Simon Griffin, and Juliet A. Usher-Smith	Chloe Thomas, School of Health and Related Research, University of Sheffield, Regent Court, 30 Regent St, Sheffield S1 4DA, United Kingdom. E-mail: c.thomas@sheffield.ac.uk	Cancer Prevention Research	All patients are assumed to have normal colorectal epithelium at age-30	Risk stratification strategy Ma - includes BMI, smoking, alcohol and physical activity Jeon - includes 57 small nucleotide polymorphisms (SNPs) MaJeon - All risk factors in Ma and Jeon Hughe - 120 SNPs Total risk - BMI, Smoking Alocohol, 120 SNPs Total risk plus sex - total risk plus sex	FIT120 - [biennial Fecal immunochemical test at a threshold of 120 mg/g (FIT120), age 60]	Health system/payer	Microsimulation	QALY	Lifetime	Yes	0.96	Acknowledged, not modelled	Acknowledged, not modelled	Acknowledged, not modelled	C. Thomas reports grants from Bowel Cancer UK, grants from UK National Screening Committee; and grants from Research England during the conduct of the study. O. Mandrik reports grants from Research England; and grants from English National Screening Committee during the conduct of the study. C.L. Saunders reports grants from Bowel Cancer UK during the conduct of the study. D. Thompson reports gra…
Cenin (2020) Australia	Cost-Effectiveness of Personalized Screening for Colorectal Cancer Based on Polygenic Risk and Family History.	Dayna R. Cenin, Steffie K. Naber, Anne C. de Weerdt, Mark A. Jenkins, David B. Preen, Hooi C.Ee, Peter C. O'Leary, and Iris Lansdorp-Vogelaar	Dayna R Cenin, Department of Public Health, Erasmus MC, University Medical Center, P.O. Box 2040, 3000 CA Rotterdam, The Netherlands. Email d.cenin@erasmusmc.nl	Cancer Epidemiology, Biomarkers & Prevention	General population of 100 million 40 year olds with life expectancy as observed in Australia in 2013 to 2015.	Polygenic risk-stratification testing	standard screening - fecal immunochemical test (FIT)	Health system/payer	Microsimulation	QALY	60 years	No	N/A	No	Acknowledged, not modelled	No	MA Jenkins reports receiving other commercial research support and has ownership interest (including patents) in Genetype Pty Ltd. No potential conflicts of interest were disclosed by the other authors. All authors have completed the ICMJE Conflict of Interest form (available on request from the corresponding author) and declare no direct conflict of interest.
Van den Puttelar (2023) US	Risk-Stratified Screening for Colorectal Cancer Using Genetic and Environmental Risk Factors: A Cost-Effectiveness Analysis Based on Real-World Data.	Rosita van den Puttelaar, Reinier G. S. Meester, Elisabeth F. P. Peterse, Ann G. Zauber, Jiayin Zheng, Richard B. Hayes, Yu-Ru Su, Jeffrey K. Lee, Minta Thomas, Lori C. Sakoda, Yi Li, Douglas A. Corley, Ulrike Peters, Li Hsu, and Iris Lansdorp-Vogelaa	Rosita van den Puttelaar, MSc, Department of Public Health, Erasmus Medical Center, P.O. Box 2040, 3000 CA Rotterdam, the Netherlands. Email r.vandenputtelaar@erasmusmc.nl	Clinical Gastroenterology and Hepatology	General population with standard background risk	Risk-stratified screening (Genetic and Evolutionary Computation Conferences CRC risk prediction model, using an environmental risk score (E-score) based on common risk factors and polygenic risk score (PRS). This trial compared a number o f age and screening strategies to discover the most cost-effective strategy.	Uniform screening No screening	Health system/payer	Microsimulation	QALY	Lifetime	No	N/A	No	Acknowledged, not modelled	Yes, based on survey	The authors disclose no conflicts
Pereira (2019) Portugal	Cost-utility analysis of genetic polymorphism universal screening in colorectal cancer prevention by detection of high-risk individuals.	Carina Pereira, Miguel Areiaa, Mário Dinis-Ribeiroa	Carina Pereira CINTESIS – Centre for Health Technology and Services Research, Centro de Investigac¸ ão Médica, Faculdade de Medicina da Universidade do Porto, Rua Dr Plácido da Costa, 4200-450 Porto, Portugal. E-mail anacmpereira@gmail.com	Digestive and Liver Disease	Portuguese adults 40 years old were considered at risk for developing colorectal cancer in the future.	Blood genetic screening	No genetic testing	Societal	Decision tree	QALY	40 years	Yes	47%-75%	No	No	No	None declared.
Naber (2020) US	Cost-Effectiveness of Risk-Stratified Colorectal Cancer Screening Based on Polygenic Risk: Current Status and Future Potential	Steffie K Naber, Suman Kundu, Karen M Kuntz, W David Dotson, Marc S Williams, Ann G Zauber, Ned Calonge, Doris T Zallen, Theodore G Ganiats, Elizabeth M Webber, Katrina A B Goddard, Nora B Henrikson, Marjolein van Ballegooijen, A Cecile J W Janssens, Iris Lansdorp-Vogelaar	Steffie K Naber Department of Public Health, Erasmus MC, University Medical Center Rotterdam, Rotterdam, the Netherlands. Email nds s.naber@ erasmusmc.nl	JNCI Cancer Spectrum	The model simulated a cohort of 40-year-olds with US life expectancy and followed them until death. At model initiation, each individual is assigned an underlying baseline risk of developing adenomas.	Using polygenic risk profile to stratify screening strategies.	Uniform CRC screening	Societal	Microsimulation	QALY	Lifetime	No	N/A	Acknowledged, not modelled	Acknowledged, not modelled	No	Conflicts of interest: None to declare.
Ramdzan (2021) Malaysia	Cost-Effectiveness of Colorectal Cancer Genetic Testing.	Abdul Rahman Ramdzan, Mohd Rizal Abdul Manaf, Azimatun Noor Aizuddin, Zarina A. Latiff, Keng Wee Teik, Gaik-Siew Ch'ng, Kurubaran Ganasegeran, and Syed Mohamed Aljunid	Mohd Rizal Abdul Mana Department of Community Health, Faculty of Medicine, Universiti Kebangsaan Malaysia, Jalan Yaacob Latif, Bandar Tun Razak, Cheras, Kuala Lumpur 56000, Malaysi. Email mrizal@ppukm.ukm.edu.my	International Journal of Environmental Research and Public Health	Malaysian adults aged 18 to 85 years of age who were able to read and converse in English or Malay were recruited.	Genetic testing (Early detection to facilitate the initiation of targeted prevention strategies and surveillance for CRC patients and their families)	Fecal occult blood test (iFOBT) and the colonoscopy test for at-risk populations aged 50 years and above.	Health system/payer	Decision tree	QALY	10 years	No	N/A	No	No	No	The authors declare no conflict of interest
Biltaji (2021) US	Can Cost-effectiveness Analysis Inform Genotype-Guided Aspirin Use for Primary Colorectal Cancer Prevention?.	Eman Biltaji, Brandon Walker, Trang H. Au, Zachary Rivers, Jennifer Ose, Christopher, Diana I. Brixner, David D. Stenehjem, and Cornelia M. Ulrich	Cornelia Ulrich Department of Pharmacy Practice and Pharmaceutical Sciences, College of Pharmacy, University of Minnesota. Huntsman Cancer Institute, 2000 Circle of Hope, Room: 4725, Salt Lake City, UT, 84112 Email neli.ulrich@hci.utah.edu,	Cancer Epidemiology, Biomarkers & Prevention	Average-risk population that included adults atleast 50 years with no previous diagnosis of colorectal cancer and an average colorectal cancer and CVD risk. people enter the model at age 20.	Genotype-guided aspirin. Those with testing result indicating a greater reduction in colorectal cancer risk with aspirin use were recommended 81 mg aspirin daily starting at age 50.	Partiicpants not offered genetic testing. Aspirin was not recommended	Health system/payer	Decision tree	QALY	Lifetime	Yes	0.58	No	No	No	The authors report no conflicts of interest with the submitted work
Kang (2020) Australia	The predicted impact and cost-effectiveness of systematic testing of people with incident colorectal cancer for Lynch syndrome.	Yoon-Jung Kang, James Killen, Michael Caruana, Kate Simms, Natalie Taylor, Ian M Frayling, Tristan Snowsill, Nicola Huxley, Veerle MH Coupe, Suzanne Hughes, Victoria Freeman, Alex Boussioutas, Alison H Trainer, Robyn L Ward, Gillian Mitchell, Finlay A Macrae, Karen Canfel	Yoon Jung Kang Cancer Research Division, Cancer Council New South Wales, Sydney, NSW. Email yoonjung.kang@nswcc.org.au	The Medical Journal of Australia	Proband (index cancer cases identified as LS carriers) Person diagnosed with incident colorectal cancer (CRC) in 2017 All ages, Maximum age for testing: < 50, < 60 and < 70 years at diagnosis Relatives 1st degree relatives: children and siblings of proband 2nd degree relatives: LS sibling's children	Strategy 2. DNA mismatch repair (dMMR) immunohistochemistry (IHC) fourpanel test diagnostic germline gene panel testing if IHC result is abnormal (absence of staining [= loss of expression] for MLH1/MSH2/MSH6/PMS2 proteins). Strategy 3. dMMR IHC four-panel test somatic BRAF V600E testing if IHC result for MLH1 is abnormal diagnostic germline gene panel testing if somatic BRAF V600E test result is…	Strategy 1. No testing (comparator).	Health system/payer	Microsimulation	QALY	Lifetime	Yes	0.99	No	No	Yes, based on assumption	Karen Canfell is co‐Principal Investigator of an unrelated trial of cervical screening, funded by the Victorian Cytology Service (VCS), that has received equipment and funding from Roche Molecular Systems, which also manufactures assays for genetic testing that determine access to targeted therapies for colorectal cancer.
Pastorino (2020) Italy	Cost-effectiveness analysis of genetic diagnostic strategies for Lynch syndrome in Italy.	Roberta Pastorino, Michele Basile, Alessia Tognetto, Marco Di Marco, Adriano GrossiI, Emanuela Lucci-Cordisco, Franco Scaldaferri, Andrea De Censi, Antonio Federici, Paolo Villari, Maurizio Genuardi, Walter Ricciardi, Stefania Boccia	Roberta Pastorino Department of Woman and Child Health and Public Health—Public Health Area, Fondazione Policlinico Universitario A. Gemelli IRCCS, Roma, Italia. Email roberta.pastorino@gmail.com, roberta.pastorino@policlinicogemelli.it	PLOS One	Adult patients with newly diagnosed CRC + first-degree relatives	Strategy 1: Next-generation sequencing of all MMR genes without prior tumor analysis. Strategy 2: Sequential IHC (immunohistochemistry) and MS-MLPA (methylation-specific multiplex ligation-dependent probe amplification) testing. Strategy 3: An age-targeted approach with revised Bethesda criteria for patients over 70, with IHC and MS-MLPA testing.	See intervention	Health system/payer	Decision tree & Markov	QALY	Lifetime	Yes	1	No	No	Yes, based on clinical research	The authors have declared that no competing interests exist.
Azardoost (2021) Iran	Cost-Effectiveness Analysis of Molecular Screening to Identify Lynch Syndrome in the Patients with Colorectal Cancer.	Hananeh Azardoost, Farimah Rahimi, Mehrdad Zeinalian and Reza Rezayatman	Reza Rezayatman Health Management and Economics Research Center, Isfahan University of Medical Sciences, Isfahan, Iran. Email reza.rezayatmand@gmail.com	International Journal of Cancer Management	10,000 hypothetical patientswith early-identified CRC	5 strategies were proposed in all strategies Amsterdam II criteria was the first step: (1) IHC testing followed by MSI testing if the IHC result were defective. Then NGS if MSI were high; (2) IHC testing followed by NGS if the IHC result were defective; (3) MSI testing followed by IHC testing if MSI were high. Then NGS if IHC were defective; (4) MSI testing followed by NGS if MSI were high; (5) N…	No screening	Health system/payer	Decision tree & Markov	QALY	Lifetime	No	N/A	No	No	No	Conflict of Interests: There was no conflict of interest.
Snowsill (2019) UK	Cost-effectiveness analysis of reflex testing for Lynch syndrome in women with endometrial cancer in the UK setting.	Tristan M. SnowsillI, Neil A. J. Ryan, Emma J. Crosbie, Ian M. Frayling, D. Gareth Evans, Chris J. Hyde	Tristan M. Snowsill Health Economics Group, University of Exeter Medical School, University of Exeter, Exeter, Devon, United Kingdom. Email t.m.snowsill@exeter.ac.uk	PLOS One	Women newly diagnosed with EC (probands), even if they do not have LS. Relatives may also subsequently be diagnosed with LS by predictive testing, so all relatives who could feasibly be diagnosed are modelled in the population, even if neither they nor the proband have LS or receive testing.	Reflex testing with MMR IHC (with or without MLH1 methylation testing if MLH1 stain abnormal) followed by referral for LS diagnostic mutation testing Reflex testing with MSI (with or without MLH1 methylation testing if MSI identified) followed by referral for LS diagnostic mutation testing Direct referral to genetic counselling for LS diagnostic mutation testing	No testing for LS	Health system/payer	Decision tree & Markov	QALY	Lifetime	Yes	36% (IHC with methylation the optimal strategy)	No	No	Yes, based on clinical research	IMF is an Honorary Medical Advisor to Lynch Syndrome UK and reports support from St Vincent’s University Hospital (Dublin), Impact Genetics (Bowmanville, Ontario, Canada), and Ambry Genetics (Aliso Viejo, CA, USA), for travel, outside the submitted work. Other authors declare no potential conflicts of interest. This does not alter our adherence to PLOS ONE policies on sharing data and materials.
Stinton (2022) UK	Testing strategies for Lynch syndrome in people with endometrial cancer: systematic reviews and economic evaluation.	Chris Stinton, Mary Jordan, Hannah Fraser, Peter Auguste, Rachel Court, Lena Al-Khudairy, Jason Madan, Dimitris Grammatopoulos and Sian Taylor-Phillips	Sian Taylor-Phillips Warwick Medical School, University of Warwick, Coventry, UK. Email s.taylor-phillips@warwick.ac.uk	Health Technology Assessment	People with endometrial cancer who were tested for Lynch syndrome using immunohistochemistry- and/or microsatellite instability-based testing [with or without mutL homologue 1 (MLH1) promoter hypermethylation testing], with Lynch syndrome diagnosis being established though germline testing of normal (non-tumour) tissue for constitutional mutations in mismatch repair.	MSI with MLH1 methylation IHC with MLH1 methylation MSI followed by IHC with MLH1 methylation IHC MSI IHC followed by MSI with MLH1 methylation MSI and IHC simultaneously with MLH1 methylation IHC followed by MSI MSI followed by IHC MSI and IHC simultaneously Germline testing	No testing	Health system/payer	Decision tree & Markov	QALY	Lifetime	Yes	0.93	No	No	Yes, based on clinical research	Declared competing interests of the authors: Sian Taylor-Phillips is funded by a National Institute for Health Research Career Development fellowship (CDF-2016-09-018).
Snowsill (2020) UK	Cost-effectiveness of the manchester approach to identifying lynch syndrome in women with endometrial cancer	Tristan M. Snowsill, Neil A. J. Ryan, and Emma J. Crosbie	Tristan M. Snowsill Health Economics Group, University of Exeter Medical School, University of Exeter, Exeter, Devon, United Kingdom. Email t.m.snowsill@exeter.ac.uk	Journal of Clinical Medicine	Women with endometrial cancer and their relatives	Strategy 0: No testing Strategy 1: MSI triage followed by NGS Strategy 2: MSI and MLH1 methylation testing triage followed by NGS Strategy 3: IHC and MLH1 methylation testing triage followed by NGS (the Manchester approach) Strategy 4: Direct NGS	See intervention	Health system/payer	Decision tree & Markov	QALY	Lifetime	Yes	>95%	No	No	Yes, based on assumption	The authors declare no conflict of interest.
Salikhanov (2022)	Swiss cost-effectiveness analysis of universal screening for Lynch syndrome of patients with colorectal cancer followed by cascade genetic testing of relatives.	Islam Salikhanov, Karl Heinimann, Pierre Chappuis, Nicole Buerki, Rossella Graffeo, Viola Heinzelmann, Manuela Rabaglio ,Monica Taborelli, Simon Wieser, Maria C. Katapodi	Maria C. Katapodi, Clinical Research, University of Basel, Basel, Basel-Stadt, Switzerland. Email maria.katapodi@unibas.ch	Jounrla of Medical Genetics	Individuals newly diagnosed with CRC and first- and second-degree relatives	DNA sequencing of all newly diagnosed CRC cases and cascade genetic testing of four or more FDR and SDR of identified LS cases	Current strategy with IHC, BRAF V600E and DNA sequencing for a proportion of newly diagnosed CRC cases and cascade testing of four FDR and/or SDR	Health system/payer	Decision tree & Markov	QALY	50 years	Yes	0.8	No	No	Yes, based on assumption	Competing interests: None declared.
Prostate cancer
Karlsson (2021) Sweden	The cost-effectiveness of prostate cancer screening using the Stockholm3 test	Andreas A Karlsson, Shuang Hao, Alexandra Jauhiainen, K Miriam Elfström , Lars Egevad, Tobias Nordström, Emelie Heintz, Mark S Clements	Mark S Clements Department of Medical Epidemiology and Biostatistics, Karolinska Institutet, Stockholm, Sweden. Swedish eScience Research Centre, Stockholm, Sweden. Email mark.clements@ki.se	PLOS One	Men aged 55-69 undergoing prostate cancer screening	Men received a PSA test and if levels were above 1, 1.5, or 2ng/mL they would undergo the Stokholm3 test	Standard PSA-only screening	Societal	Microsimulation	QALY	Lifetime	Yes	0.97	No	No	No	MC, TN and LE were investigators on the Stockholm3 trial. They and the other authors have no financial or any other conflicts of interest. Specifically, none of the authors are party to the intellectual property associated with the Stockholm3 test. Author AJ is a full time employee and shareholder of AstraZeneca. AstraZeneca provided support in the form of salary for author AJ, but did not have a…
Hao (2022) Sweden	Cost-Effectiveness of the Stockholm3 Test and Magnetic Resonance Imaging in Prostate Cancer Screening: A Microsimulation Study	Shuang Hao, Emelie Heintz, Ellinor Östensson, Andrea Discacciati, Fredrik Jäderling, Henrik Grönberg , Martin Eklund , Tobias Nordström , Mark S Clements	Mark S Clements Department of Medical Epidemiology and Biostatistics, Karolinska Institutet. Email mark.clements@ki.se	European Urology	Men aged 55-69 undergoing prostate cancer screening	Combination S3M test and MRI to determine who requires biopsy	Standard PSA testing with MRI	Health system/payer & societal	Microsimulation	QALY	Lifetime	Yes	0.7	No	No	No	Henrik Grönberg has five prostate cancer diagnostic–related patents pending. Martin Eklund is named on four of these five patent applications. Karolinska Institutet collaborates with A3P Biomedical in developing the technology for the Stockholm3 test. Henrik Grönberg, Martin Eklund, and Tobias Nordstrom own shares in A3P Biomedical. All other authors declare no competing interest.
Callender (2019) UK	Polygenic risk-tailored screening for prostate cancer: A benefit–harm and cost-effectiveness modelling study	Tom Callender, Mark Emberton, Steve Morris, Ros Eeles, Zsofia Kote-Jarai, Paul D P Pharoah, Nora Pashayan	Tom Callender Department of Applied Health Research, Institute of Epidemiology & Health Care, University College London, London, United Kingdom. Email tom.callender@ucl.ac.uk	PLOS Medicine	4.48 million men aged 55-69 in England	Polygenic risk-tailored (precision) screening approach. Men with a calculated 10-year absolute risk of prostate cancer above a specified threshold, based on age and polygenic profile, receive PSA screening every four years from the age at which they reach this risk threshold.	No screening Aged-based screening	Health system/payer	Life table model	QALY	35 years	Yes	48.4% - 57.4%	Acknowledged, not modelled	No	No	The authors have declared that no competing interests exist
Hendrix (2021) USA	Clarifying the Trade-Offs of Risk-Stratified Screening for Prostate Cancer: A Cost-Effectiveness Study.	Nathaniel Hendrix, Roman Gulati, Boshen Jiao, A. Karim Kader, Stephen T. Ryan, and Ruth Etzioni	Nathaniel Hendrix Department of Global Health and Population, T.H. Chan School of Public Health, Harvard University, 665 Huntington Avenue 1-1104, Boston, MA 02115. Email nhendrix@hsph.harvard.edu	American Journal of Epidemiology	The model was configured to simulate the Prostate Cancer Prevention Trial (PCPT) screening and biopsy protocol for 4,869 control arm participants for whom Prompt PGS scores were available.	The model characterized screening strategies by 2 attributes: age at the start of screening (45, 50, or 55 years) and screening frequency (1, 2, or 4 years between screens). Screening ended at age 69 years in all strategies. PSA level of 4 ng/mL was used as the cutpoint for referral to biopsy .	Universal screening strategies	Health system/payer	Microsimulation	QALY	60 years	Yes	Prob not reported	No	No	Acknowledged, not modelled	A.K.K. is a co-founder, shareholder, and Chief Medical Officer of Stratify Genomics. All other authors report no conflicts.
Multi-cancer
Tafazzoli (2022) USA	The Potential Value-Based Price of a Multi-Cancer Early Detection Genomic Blood Test to Complement Current Single Cancer Screening in the USA.	Ali Tafazzoli, Scott D. Ramsey, Alissa Shaul, Ameya Chavan, Weicheng Ye, Anuraag R. Kansal, Josh Ofman, A. Mark Fendrick	Ali Tafazzoli GRAIL LLC, a subsidiary of Illumina Inc., 1525 O’Brien Drive, Menlo Park, CA 94025 USA. Evidence Synthesis, Modeling & Communication, Evidera Inc. (at time of study), Bethesda, MD USA. Emailatafazzoli@grailbio.com	PharmacoEconomics	A hypothetical cohort of U.S. adults aged 50-79 years who have not previously been diagnosed with cancer	Annual multi-cancer early detection (MCED) testing for 19 solid cancers	Usual care, with existing single-cancer screeening	Health system/payer	Decision tree & Markov	QALY	Lifetime	No	N/A	No	No	Yes, based on commercial claims data	At the time of writing, Ali Tafazzoli, Alissa Shaul, Ameya Chavan, and Weicheng Ye were employed by Evidera, a healthcare research firm that provides consulting and other research services to pharmaceutical, device, government, and non-government organizations. Evidera received funding from GRAIL LLC, a subsidiary of Illumina, Inc., to conduct the study and develop this manuscript. Anuraag R. Kan…
Hackshaw (2021) UK, USA	Estimating the population health impact of a multi-cancer early detection genomic blood test to complement existing screening in the US and UK.	Allan Hackshaw, Sarah S. Cohen, Heidi Reichert, Anuraag R. Kansal, Karen C. Chung and Joshua J. Ofman	Allan Hackshaw Cancer Research UK & University College London Cancer Trials Centre, London, UK. Email a.hackshaw@ucl.ac.uk	British Journal of Cancer	107M people aged 50-79	MCED in addition to current screening	current practice screening	Health system/payer	Decision tree	Additional cancer case detected	1 year	No	N/A	No	No	Acknowledged, not modelled	AH is co-investigator for an academic study (SUMMIT) sponsored by UCL, which is funded by GRAIL, and has received one honorarium for an advisory board meeting for GRAIL and a consulting fee from Evidera Inc (for a GRAIL-initiated project); and previously owned shares in Illumina. He received no payment for participating in the project in this paper. ARK, KCC and JJO are employees of GRAIL. The re…
Davidson (2023) Australia	The clinical utility and costs of whole-genome sequencing to detect cancer susceptibility variants-a multi-site prospective cohort study.	Aimee L. Davidson, Uwe Dressel, Sarah Norris, Dafodil M. Canson, Dylan M. Glubb, Cristina Fortuno, Georgina E. Hollway, Michael T. Parsons, Miranda E. Vidgen, Oliver Holmes, Lambros T. Koufariotis, Vanessa Lakis, Conrad Leonard, Scott Wood, Qinying Xu, Amy E. McCart Reed, Hilda A. Pickett, Mohammad K. Al‚ÄëShinnag, Rachel L. Austin, Jo Burke, Elisa J. Cops, Cassandra B. Nichols, Annabel Goodwin, …	Amanda Spurdle QIMR Berghofer Medical Research Institute, 300 Herston Road, Herston QLD 4006, Brisbane, QLD, Australia. Faculty of Medicine, University of Queensland, Brisbane, QLD, Australia. Email amanda.spurdle@qimrberghofer.edu.au. Robyn L Ward Faculty of Medicine, University of Queensland, Brisbane, QLD, Australia. 3 Faculty of Medicine and Health, University of Sydney, L2.22 The Quadrangle …	Genome Medicine	195 cancer-affected participants with a suspected hereditary cancer syndrome. These participants either had no informative results from prior genetic testing or had not previously undergone such testing.	Scenario 2: The option of WGS plus a virtual MDT meeting is offered to affected individuals in whom no gene(s) are initially indicated by an FCC, and to affected individuals in whom gene(s) were initially indicated but targeted gene or gene panel testing identified no LP/P variants. Scenario 3: All affected individuals referred to FCCs are offered WGS: where non-complex cases are offered WGS with…	Scenario 1: Affected individuals referred to FCCs are offered targeted gene or gene panel testing when specifc gene(s) are indicated.	Health system/payer	Decision tree	Actionable variant detected	1 year	No	N/A	No	No	No	J.V.P and N.W are founders of genomiQa Pty Ltd, and members of its Board. G.E.H is the clinical genomics lead at genomiQa. R.L.W and S.N are members of the Medical Services Advisory Committee (MSAC) which provides advice to the Australian Government on public reimbursement of services and tests (which includes genomics). The remaining authors declare that they have no competing interests.
Lacaze (2023) Australia	Combined population genomic screening for three high-risk conditions in Australia: a modelling study	Paul Lacaze, Clara Marquina, Jane Tiller, Adam Brotchie, Yoon-Jung Kang, Melissa A. Merritt, Robert C. Green, Gerald F. Watts, Kristen J. Nowak, Ranjit Manchanda, Karen Canfell, Paul James,Ingrid Winship, John J. McNeil,a and Zanfina Ademi	Paul Lacaze School of Public Health and Preventive Medicine, Monash University Level 5, 553 St Kilda Rd, Melbourne, 3004, Australia. Email paul.lacaze@monash.edu. Zanfina Ademi Faculty of Pharmacy and Pharmaceutical Sciences, Monash University, 381 Royal Parade, Parkville, VIC, 3052, Australia. Email , zanfina.ademi@monash.edu	eClinincalMedicine	Australians aged 18–40 years, encompassing 8,324,242 individuals	Combined genomic screening for the three high-risk conditions (Heriditary breast and ovarian cancer, Lynch Syndrome and Familial hypercholesterolaemia) through testing for seven genes (BRCA1, BRCA2, MLH1, MSH2, LDLR, APOB, and PCSK9)	Standard care clinical criteria based testing	Health system/payer	Decision tree & Markov	QALY	Lifetime	Yes	0.7	No	No	Yes, based on assumption	RM. declares advisory board membership from Astrazeneca/MSD/ EGL/GSK. RCG. has received compensation for advising Allelica, Fabric, GenomeWeb, Genomic Life and Verily; and is a co-founder of Genome Medical and Nurture Genomics. KC. is co-Principal Investigator (PI) of an investigator-initiated trial of cervical screening, Compass, run by the Australian Centre for Prevention of Cervical Cancer (AC…
Yeh (2021) USA	Universal newborn genetic screening for pediatric cancer predisposition syndromes: model-based insights.	Jennifer M. Yeh, Natasha K. Stout, Aeysha Chaudhry, Kurt D. Christensen, Michael Gooch, Pamela M. McMahon, Grace O'Brien, Narmeen Rehman, Carrie L. Blout Zawatsky, Robert C. Green, Christine Y. Lu, Heidi L. Rehm, Marc S. Williams, Lisa Diller, and Ann Chen Wu	Jennifer M. Yeh, PhD, Assistant Professor of Pediatrics, Harvard Medical School & Boston Children’s Hospital, 300 Longwood Avenue, Boston, MA 02115. Email jennifer.yeh@childrens.harvard.edu	Genetics in Medicine	Cohorts of newborns representative of a modern US birth cohort were simulated under the scenarios of usual care at birth and followed throughout their lifetimes.	Targeteed next generation sequencing (t-NGS).Assumed that newborns with identified P/LP variants would undergo cancer surveillance based on established guidelines.	Usual care	Societal (not explicitly stated)	Simulation model	LY	Lifetime	No	N/A	No	No	No	This project was funded by the National Institutes of Health (NIH) (5R01HD090019–04, principal investigator [PI] A.C.W.), which had no role in the design of the study, collection and analysis of data and decision to publish. K.D.C. was supported by NIH grant K01-HG009173. R.C.G. is co-founder of Genome Medical, Inc. and has received compensation for advising AIA, Grail, Humanity, Kneed Media, Plu…
Diagnosis, staging and planning
Lim (2018) Malaysia	Is BRCA Mutation Testing Cost Effective for Early Stage Breast Cancer Patients Compared to Routine Clinical Surveillance? The Case of an Upper Middle-Income Country in Asia.	Ka Keat Lim, Sook Yee Yoon, Nur Aishah Mohd Taib, Fatiha Hana Shabaruddin, Maznah Dahlui, Yin Ling Woo, Meow Keong Thong, Soo Hwang Teo, Nathorn Chaiyakunapruk	Nathorn Chaiyakunapruk Center of Pharmaceutical Outcomes Research (CPOR), Department of Pharmacy Practice, Faculty of Pharmaceutical Sciences, Naresuan University, Muang, Phitsanulok, Thailand. School of Pharmacy, Monash University Malaysia, Bandar Sunway, 47500, Subang Jaya, Selangor, Malaysia. Asian Centre for Evidence Synthesis in Population, Implementation and Clinical Outcomes (PICO), Health…	Applied Health Economics and Health Policy	A hypothetical cohort of 1000 newly diagnosed and treated early-stage (Stages 1 or 2) unilateral breast cancer patients aged 40 years entered the model. These patients must not have previously undergone oophorectomy and must be at high risk of having BRCA mutation as identified based on locally-validated criteri	BRCA mutation testing	Routine Clinical Surveillance (RCS)	Health system/payer	Decision tree & Markov	QALY	Lifetime	Yes	0.999	No	No	No	All authors (KKL, SYY, NAMT, FHS, MD, YLW, MKT, SHT, NC) declare no conflicts of interest related to BRCA mutation testing.
Hao (2021) USA	Economic evaluation of universal lynch syndrome screening protocols among newly diagnosed patients with colorectal cancer	Jing Hao, Dina Hassen, James M. Gudgeon, Susan R. Snyder, Heather Hampel, Marc S. Williams, Ravi N. Sharaf, Christine Y. Lu, Janet L. Williams, Victoria Schliede and Alanna Kulchak Rahm	Jing Hao Department of Population Health Sciences, Geisinger, Danville, PA 17822, USA. Genomic Medicine Institute, Geisinger, Danville, PA 17822. Email jhao@geisinger.edu	Journal of Personalized Medicine	A hypothetical cohort of 1000 patients with newly diagnosed CRC	8 different testing strategies were compared. Direct germline sequencing (DGS) Immunohistochemistry staining(IHC) microsatellite instability (MSI) MSI to germline sequencing IHC with double somatic MSI with double somatic MSI to germline sequencing with double somatic Tumour sequencing to germline sequencing	See intervention	Health system/payer	Decision tree	Additional cancer case detected	Lifetime	No	N/A	No	No	No	This study is funded by NIH/NCI R01CA211723. H.H. is on the scientific advisory boards for Invitae Genetics, Promega, and Genome Medical, and has stock/stock options in Genome Medical and GI OnDemand. R.N.S. is supported by NCI and PCORI and was a paid consultant for the non-profit Institute for Clinical and Economic Review (ICER), Boston, Massachusetts. C.Y.L. received consulting fees from the C…
Balentine (2018) USA	Cost-effectiveness of lobectomy versus genetic testing (Afirma R) for indeterminate thyroid nodules: Considering the costs of surveillance.	Courtney J. Balentine, David J. Vanness, and David F. Schneider	Courtney Balentine The Department of Surgery, University of Alabama at Birmingham, Birmingham, AL. Email cbalentine@uabmc.edu	Surgery	A 40-year-old female with a 1 cm indeterminate thyroid nodule classified as Bethesda III or IV	Genetic testing, positive cases received total thyroidectomy, negative cases received annul ultrasound	Lobectomy and biopsy, positive received total thyroid removal, negative received post-operative care	Health system/payer	Markov	QALY	5 years	Yes	0.025	No	No	No	Not reported
Hornberger (2018) USA	Economic Analysis of a Noninvasive Molecular Pathologic Assay for Pigmented Skin Lesions.	John Hornberger, Daniel M. Siegel	Daniel M. Siegel, MD, MS, CPCD, Department of Dermatology, State University of New York Downstate Medical Center, 450 Clarkson Ave, Basic Science Building, PO Box 46, Brooklyn, NY 11203. Email cyberderm@dermsurg.org	JAMA Dermatology	Individuals with stage I invasive melanoma	Gene expression test (the pigmented lesion assay [PLA])	Visual assessment followed by biopsy and histopathologic assessment (VAH)	Health system/payer	Decision tree	Additional cancer case detected	Not specified	No	N/A	No	No	No	Dr Hornberger reported serving as a consultant to DermTech, Inc, and being an employee of Cedar Associates, which received funding from the sponsor to conduct the research. Dr Siegel reported serving as a consultant and a Scientific Advisory Board member for DermTech, Inc, and receiving stock ownership or options in DermTech, Inc. No other disclosures were reported.
Treatment
Breast cancer
Jongbloed (2023) Netherlands	Cost-Effectiveness of Abemaciclib in Early Breast Cancer Patients: One Size Fits All or Tailoring to Patients' Needs?	Elisabeth M Jongbloed, Hedwig M Blommestein, Hannah M van Schoubroeck, John WM Martens, Saskia M Wilting, Carin A Uyl-de Groot, Agnes Jager	Elisabeth M Jongbloed, Department of Medical Oncology; Erasmus MC Cancer Institute, Dr. Molenwaterplein 40, Rotterdam, 3014 GD, the Netherlands. Email e.jongbloed@erasmusmc.nl	Breast Cancer: Targets and Therapy	A hypothetical population of 1000 Early breast cancer (EBC) patients with a mean age of 57 years, according to the mean age of patients with HR+/HER2- EBC in the Netherlands, starting in the recurrence free state directly at initiation of adjuvant endocrine therapy.1	"Three strategies were compared. (2) abemaciclib for all (150mg twice daily) for two years added to standard treatment (3) third the explorative MRD-guided abemaciclib, ie patients received standard treatment and only in patients with detected MRD during five years of follow-up abemaciclib (150mg twice daily) was added for two years. MRD detected using NGS)	(1) standard treatmeny ie patients received current standard of adjuvant endocrine treatment (20 mg tamoxifen or 2.5 mg letrozole/anastrozole daily, including a GnRH agonist in premenopausal patients) during 5 years;	Societal	Markov	QALY	5 years	Yes	98%-99%	No	No	No	Dr Hedwig M Blommestein reports fees from Pfizer BV paid to institute for participation in advisory board, outside the submitted work. Prof. Dr. John WM Martens reports grants from Dutch Cancer Society, during the conduct of the study; research grants from Eurostar, KWF, Roche, ZonMW, Pfizer, GSK, Oncode, NWO, MLDS, and Daniel den Hood Foundation; personal fees from Novartis for ctDNA assay recom…
Perez Ramirez (2020) Spain	Prospective, multicenter study on the economic and clinical impact of gene-expression assays in early-stage breast cancer from a single region: the PREGECAM registry experience.	S. Pérez Ramírez, M. del Monte‑Millán, S. López‑Tarruella, N. Martínez Jáñez, I. Márquez‑Rodas2, F. Lobo Samper, Y. Izarzugaza Perón, C. Rubio Terres, D. Rubio Rodríguez, J. Á. García‑Sáenz, F. Moreno Antón, P. Zamora Auñón, M. Arroyo Yustos, M. Á. Lara Álvarez, E. M. Ciruelos Gil, L. Manso Sánchez, M. J. Echarri González, J. A. Guerra Martínez, C. Jara Sánchez, C. Bueno Muiño, S. García Adrián, …	M Martín Medical Oncology Service, Hospital General Universitario Gregorio Marañón, Instituto de Investigación Sanitaria Gregorio Marañón (IiSGM), CIBERONC, GEICAM (Spanish Breast Cancer Group), Universidad Complutense, Madrid, Spain mmartin@geicam.org	Clinical and Translation Oncology	Enrolment was offered consecutively to all eligible women presenting with operable BC, ER+/HER2- by immunohistochemistry (IHQ) or fuorescence in situ hybridization (FISH)	Gene expression assay guided treatment	Common prognostic factor guided treatment	Health system/payer	Decision tree & Markov	QALY	10 years	Yes	0.78	No	No	No	SPR received consultant/advisory honorarium from Janssen, Novartis, Roche, Pharma-Mar and Bayer; SLTC received consultant/advisory honorarium from Astrazeneca, Novartis, Roche, Pfizer, Gelgene, Pierre-Fabre, Eissai and Lilly; NMJ received consultant/advisory honorarium from Roche, Amgen, Pfizer, Gelgene and Eissai; IMR received consultant/advisory honorarium from BMS, MSD, Novartis, Roche, Pierre…
Rojas (2023) Colombia	Cost-utility analysis of genomic profiling in early breast cancer in Colombia	Leonardo Rojas, María X. Rojas-Reyes, Diego Rosselli, Juan Guillermo Ariza, Alejandro Ruiz-Patiño & Andrés F. Cardona	Leonardo Rojas Thoracic and GU Unit, Fundación Centro de Tratamiento en Investigación Sobre Cáncer Luis Carlos Sarmiento Angulo (CTIC), Carrera 14 # 169 ‑49, Ofce 204, Bogotá, Colombia. Molecular Oncology and Biology Systems Research Group (Fox‑G), Universidad El Bosque, Bogotá, Colombia. Email lrojas@fctic.org; lrojaspuentes@gmail.com	Cost Effectiveness and Resource Allocation	A cohort of patients with HR+and HER-2 - EBC, without lymph node involvement (LN0) and with high risk of recurrence [tumor size (T) of>3 cm or>2 cm and a degree of differentiation of 2 or a T of>1 cm, and a degree of differentiation of 3]	2 different NGS technologies 1. Oncotype DX 2. Mammaprint	Chemotherapy for all	Health system/payer	Decision tree & Markov	QALY	5 years	Yes	ODX 95.5% MMP 70.2%	No	No	No	The authors declare that they have no competing interests.
Curtit (2023) France	Genomic signature to guide adjuvant chemotherapy treatment decisions for early breast cancer patients in France: a cost-effectiveness analysis	Elsa Curtit, Martine Marie Bellanger, Virginie Nerich, Delphine Hequet, Jean-Sebastien Frenel, Olivier Cristeau and Roman Rouzier	Elsa Curtit University of Franche-Comté, University Hospital of Besançon J. Minjoz, INSERM, EFS UMR 1098, Besançon, France. Email elsa.curtit@univ-fcomte.fr	Frontiers in Oncology	Women with HR+, HER2-, early BC and ‚≤3 positive nodes who were at high clinicopathological risk of distant recurrence.	Oncotype DX test, assesses the expression of 21 cancer-related genes in tumor tissue to estimate a Recurrence Score.	SoC model - probability of women receive chemotherapy based on subpopulation only.	Health system/payer	Decision tree & Markov	QALY	Lifetime	Yes	0.99	No	No	No	EC, MB, VN, DH, J-SF and RR were paid an honorarium from Creativ-Ceutical for their expertise during this project. ICO received funding from Creativ-Ceutical for the expertise of MB and J-SF on this project. EC also received grants for a translational research project from Novartis SAS and honoraria from Novartis SAS, Exact Sciences, Astra Zeneca, MSD, Cancerodigest, Pfizer, Daiichi Sankyo, and P…
Ibarrondo (2020) Basque	Probabilistic cost-utility analysis and expected value of perfect information for the Oncotype multigenic test: a discrete event simulation model.	Oliver Ibarrondo, Isabel Álvarez-López, Frederick Freundlich, Arantzazu Arrospide, Elena Galve-Calvo, María Gutiérrez-Toribio, Arrate Plazaola, Javier Mar	Oliver Ibarrondo AP-OSI Research Unit, Alto Deba Integrated Health Care Organization, Mondragon, Spain. Email oliver.IbarrondoOlaguenaga@osakidetza.eus	Gaceta Sanitaria (Health Gazette)	401 patients with a mean age of 57 years and T1b-c/T2 localized breast cancer, positive hormonal receptors, HER2- and size N0 or N1mi	Oncotype testing followed by the treatment recommendation after the genomic test. Chemotherapy if test risk-score was high (>30), hormonotherapy alone if the risk was low (<18) and the decision took into account clinical-pathological factors if the risk was intermediate.	Oncotype testing followed by the treatment that would have been assigned to each patient if Oncotype had not been used, hormonal therapy alone or in combination with chemotherapy, was also recorded by oncologists before testing with Oncotype	Health system/payer	Discrete event simulation	QALY	Lifetime	Yes	0.85	No	No	No	None
Ozmen (2019) Turkey	Cost effectiveness of gene expression profiling in patients with early-stage breast cancer in a middleincome country, Turkey: Results of a prospective multicenter study	Vahit Özmen, Burcu Çakar, Erhan Gökmen, Mustafa Özdoğan, Nilufer Güler, Cihan Uras, Engin Ok, Orhan Demircan, Abdurrahman Işıkdoğan, Pınar Saip	Vahit Özmen Department of General Surgery, İstanbul University School of Medicine, İstanbul, Turkey. Email ozmen@istanbul.edu.tr	European Journal of Breast Health	The model cohort age was assumed to be 49.9 years. In this patient group, 108 patients (65.4%) had pT1 tumors, and the median tumor size was 2 cm. Only 11 (6.7%) 184 patients had micrometastasis in axillary lymph nodes (pN1mic). The majority (53.5%) of the patients had a ki67 score of <20%, 60.4% patients were considered to have luminal B molecular type.	Oncotype Dx testing	Usual care	Health system/payer	Markov	QALY	30 years	No	N/A	No	No	No	Conflict of Interest: The authors have no conflicts of interest to declare.
Wei (2020) China	Cost-effectiveness Analysis of CYP2D6*10 Pharmacogenetic Testing to Guide the Adjuvant Endocrine Therapy for Postmenopausal Women with Estrogen Receptor Positive Early Breast Cancer in China.	Xiaoxia Wei, Hong Sun, Jie Zhuang, Xiuhua Weng, Bin Zheng, Qiwang Lin, Guifeng Zhang, Jiaqin Cai	Jiaqin Cai Department of Pharmacy, Shengli Clinical Medical College of Fujian Medical University, Fujian Provincial Hospital, Fuzhou, Fujian, 350001, China. Email jiaqincai@163.com	Clinical Drug Investigation	postmenopausal women with ER-positive breast cancer in China.	Strategy 2 CYP2D6*10 testing and alternative treatment; tamoxifen was selected for C/C and C/T types, and AIs were selected for T/T type	Strategy 1 tamoxifen without CYP2D6*10 genetic testing	Health system/payer	Decision tree & Markov	QALY	20 years	Yes	0.933	No	No	No	The authors declare that they have no conflicts of interest to disclose regarding this study. All the authors were substantially involved in the study and/or preparation of the manuscript. All authors declare no support from any organization for the submitted work; All authors declare no other relationships or activities that could appear to have influenced the submitted work. The present study w…
Wei (2020) China	CYP2D6*10 pharmacogenetic-guided SERM could be a cost-effective strategy in Chinese patients with hormone receptor-positive breast cancer.	Xiaoxia Wei, Jiaqin Cai, Jie Zhuang, Bin Zheng, Yuxia Sui, Guifeng Zhang, Ying Lin & Hong Sun	Hong Sun Department of Pharmacy, Shengli Clinical Medical College of Fujian Medical University, Fujian Provincial Hospital, Fuzhou 350000,PR China. Email sunhong0707@163.com	Pharmacogenomics	Chinese women with hormone receptor-positive (HR+) breast cancer	Strategy 3: CYP2D6*10 testing and alternative treatment; TAM was selected for C/C and C/T types, and TOR was selected for T/T type	Strategy 1: TAM without CYP2D6*10 genetic testing Strategy 2: TOR without CYP2D6*10 genetic testing TAM, Tamofixen TOR, Toremifene	Health system/payer	Decision tree & Markov	QALY	30 years	Yes	0.963	No	No	No	This study was supported in part by grants from the Natural Science Foundation of Fujian (No.2019J01177), Fujian Science and Technology Innovation Joint Fund Project (No.2017Y9067), high-level hospital foster grants from Fujian Provincial Hospital (No.2019HSJJ06), Startup Fund for scientific research, Fujian Medical University (No.2016QH106 and No.2016QH107) and Youth Scientific Research Project …
Trentham-Dietz (2018) USA	Comparative effectiveness of incorporating a hypothetical DCIS prognostic marker into breast cancer screening.	Amy Trentham-Diets, Mehmet Ali Ergun, Oguzhan Alagoz, Natasha K. Stout, Ronald E. Gangnon, John M. Hampton, Kim Dittus, Ted A. James, Pamela M. Vacek, Sally D. Herschorn, Elizabeth S. Burnside, Anna N. A. Tosteson, Donald L. Weaver and Brian L. Sprague	Amy Trentham-Dietz Department of Population Health Sciences, School of Medicine and Public Health, University of Wisconsin-Madison, 610 Walnut St, WARF Room 307, Madison, WI 53726. Emai trentham@wisc.edu	Breast Cancer Research and Treatment	The simulated population included women born in 1970. In each simulation, subgroups of women were followed from age 20 until death or age 100, whichever occurs first	Perfect Prognostic Test for Non-progressive Ductal carcinoma in situ (DCIS). Women with test results indicating progressive DCIS received standard breast cancer treatment and a decrement to quality of life corresponding to the treatment. If the DCIS test indicated non-progressive DCIS, no treatment was received and women continued routine annual surveillance mammography. "	No testing	Health system/payer	Discrete event simulation	QALY	Lifetime	No	N/A	No	No	No	Dr. Herschorn reports previously owning stock and currently serving as an unpaid advisor for Hologic. All other authors have no conflicts to disclose.
Wang (2019) USA	Incorporating Tumor Characteristics to Maximize 21-Gene Assay Utility: A Cost-Effectiveness Analysis.	Shi-Yi Wang, Tiange Chen, Weixiong Dang, Sarah S. Mougalian, Suzanne B. Evans, and Cary P. Gross	Shi-Yi Wang, MD, PhD, Department of Chronic Disease Epidemiology, Yale School of Public Health, 60 College Street, P.O. Box 208034, New Haven, CT 06520. Email: shiyi.wang@yale.edu	Official Journal of the National Comprehensive Cancer Network	The starting age of the patient cohort was 60 years, given that the median age at breast cancer diagnosis in the United States is 62 years. 3 hypothetical cohorts of 60-year-old women diagnosed with estrogen receptor (ER) positive, HER2-negative, lymph node (LN) negative breast cancer according to the PREDICT risk classification.	4 Scenarios were considered. 1. Without testing followed by no chemotherapy 2. With testingLow and intermediate risk receive no chemotherapy, high risk receives chemotherapy 2. With testing Low risk receives no chemotherapy intermediate and high risk receive chemotherapy 4: Without testing followed by chemotherapy	See intervention	Health system/payer	Decision tree & Markov	QALY	Lifetime	Yes	Low risk 18.4% High-risk 96.6%	No	No	No	Financial Disclosures: Drs. Wang and Mougalian have disclosed that they are involved in a research project sponsored by Genentech. Dr. Mougalian has disclosed that she receives consulting fees from Eisai, Inc. Drs. Gross and Mougalian have disclosed that they received a grant sponsored by NCCN/Pfizer. These sources of support were not used for any portion of the current manuscript. Dr. Gross has …
De Jongh (2022) Netherlands	Cost and Clinical Benefits Associated with Oncotype DX Test in Patients with Early-Stage HR+/HER2- Node-Negative Breast Cancer in the Netherlands	Felix E. de Jongh, Reva Efe, Kirsten H. Herrmann, and Jelle A. Spoorendonk	Jelle A. Spoorendonk OPEN Health, Marten Meesweg 107, 3068 AV, Rotterdam, Netherlands. Email ; jellespoorendonk@openhealthgroup.com	International Journal of Breast Cancer	The Dutch nationalhealth institute estimated that approximately 30% of thepatients with stage I or II HR+/HER2- N0 early breast cancer would be eligible for use of genomic tests.	Scenario 1: Oncotype Dx Scenario 2: Mammaprint For the results obtained from Oncotype DX test, patients were categorized into Recurrence Score results 0 to 10, RS 11 to 25, and RS 26 to 100. The MammaPrint test categorized patients into binary low and high risk	no genomic testing clinicians would categorize patients into low and high clinical risk based upon clinical and pathologic features	Societal	Decision tree	Adverse event avoided	10 years	No	N/A	No	No	No	JA. Spoorendonk is an employee of OPEN Health who received consulting fees from Exact Sciences during the conduct of the study. R. Efe was an employee of OPEN Health during the conduct of the study. K. Herrmann was an employee of Exact Sciences during the conduct of the study. F. de Jongh reports personal fees from Exact Sciences.
Sussel (2022) USA	Assessment of the Cost-Effectiveness of HER2-Targeted Treatment Pathways in the Neoadjuvant Treatment of High-Risk HER2-Positive Early-Stage Breast Cancer.	Jesse A. Sussell, Joshua A. Roth, Craig S. Meyer, Anita Fung, Svenn A. Hansen	Jesse A. Sussell Evidence for Access, US Medical Affairs, Genentech, South San Francisco, CA, USA. Email sussellj@gene.com	Advances in Therapy	US women with High-risk HER2+ early-stage breast Ca.The patient cohort in the model had a mean age of 49 years, mean body weight of 71.42 kg, and mean height of 163.1 cm.	"7 Strategies were considered (Neoadjuvant therapy --> Adjuvant therapy if pathological complete response after surgery --> adjuvant therapy if residual disease after surgery) (1)FDC of pertuzumab, trastuzumab, and hyaluronidase-zzxf --> FDC of pertuzumab, trastuzumab, and hyaluronidase-zzxf --> T-DM1 (2) Pertuzumab + trastuzumab (brand) --> Trastuzumab (brand) --> T-DM1 (3) Pertuzumab + trastuzu…	See intervention	Health system/payer	Decision tree & Markov	QALY	Lifetime	Yes	0.78	No	No	No	Jesse A Sussell, Joshua A. Roth, Craig S. Meyer, and Anita Fung are employees of Genentech Inc. and own stock in F. Hoffmann-La Roche, Ltd. Svenn Hansen is an employee of and owns stock in F. Hoffmann-La Roche, Ltd.
Blood cancer
Alrawashdh (2022) USA	Cost-Effectiveness and Economic Burden Analyses on All First-Line Treatments of Chronic Lymphocytic Leukemia.	Neda Alrawashdh, Ali McBride, Brian Erstad, Joann Sweasy, Daniel O. Persky, Ivo Abraham	Ivo Abraham , Center for Health Outcomes and PharmacoEconomic Research, College of Pharmacy, University of Arizona, Tucson, AZ, USA. Department of Pharmacy Practice and Science, College of Pharmacy, University of Arizona, Tucson, AZ, USA. University of Arizona Cancer Center, Tucson, AZ, USA. Email abraham@pharmacy.arizona.edu	Value in Health	adults patients with chronic lymphocytic leukemia	10 interventions were compared, for the purpose of the r/v the targeted therapies will be considered interventions Venetoclax plus obinutuzumab; Ibrutinib; Ibrutinib plus rituximab; Ibrutinib plus obinutuzumab; Acalabrutinib and; Acalabrutinib plus obinutuzumab	combination immunotherapy and chemotherapy Obinutuzumab plus chlorambucil; Bendamustine plus rituximab; Ofatumumab plus chlorambucil; Rituximab plus chlorambucil	Health system/payer	Markov	QALY	10 years	Yes	Acalabrutinib-plus-obinutuzumab 50% All other drugs <10%	No	No	No	Mr McBride reporting serving as a member of the advisory board for Coherus during the conduct of this study and is employed by Bristol-Myers Squibb. Dr Abraham reported receiving grants from Coherus Biosciences outside the submitted work and reported receiving consulting fees for strategic and scientific services from Sandoz, Hexal, and Mylan to Matrix 45 LLC, which is co-owned by him outside of …
Chatterjee (2023) Canada	A Probabilistic Cost-Effectiveness Analysis of Venetoclax and Obinutuzumab as a First-Line Therapy in Chronic Lymphocytic Leukemia in Canada	Anuja Chatterjee, Gijs van de Wetering, Ron Goeree, Carolyn Owen, Anne Marie Desbois, Stephane Barakat5, Beenish S. Manzoor, Kavita Sail	Beenish S. Manzoor AbbVie Inc., North Chicago, IL USA. Email r beenish.manzoor@abbvie.com	PharmacoEconomics - Open	adults patients with chronic lymphocytic leukemia who had not undergone previous therapy	Venetoclax combined with obinutuzumab (VEN+O)	The treatment comparators of VEN+O for the 1L CLL unfit patient population were obinutuzumab combined with chlorambucil (GClb), bendamustine and rituximab (BR), chlorambucil and rituximab (Clb+R), ibrutinib (Ibr,) and acalabrutinib monotherapy. For the overall 1L CLL patient population, in addition to all the comparators, VEN+O was also compared to FCR. For all the unft subgroups, the treatment c…	Health system/payer	Partitioned survival model	QALY	10 years	Yes	90% - 95%	No	No	No	Anuja Chatterjee: consultancy (AbbVie); Gijs van de Wetering: consultancy (AbbVie); Ron Goeree: consultancy (AbbVie); CO: honoraria (Abbvie, Astrazeneca, Janssen, Roche, Merck, Incyte); Anne Marie Desbois: employment and ownership interests (AbbVie); Stephane Barakat: employment and ownership interests (AbbVie); Beenish S. Manzoor: employment and ownership interests (AbbVie); Kavita Sail: employm…
Slot (2023) Denmark	Cost-effectiveness of targeted treatment vs chemoimmunotherapy in treatment-naive unfit CLL without TP53 aberrations.	Matilde Slot, Carsten Utoft Niemann, Lars Holger Ehlers, and Emelie Curovic Rotbain	Emelie Curovic Rotbain, Department of Hematology Rigshospitalet - Copenhagen University Hospital, Blegdamsvej 9, Bldg 5074, 2100 Copenhagen, Denmark;. Email emelie.hamotal.curovic.rotbain@regionh.dk	Blood Advances	Patients with treatment-naive CLL with coexisting conditions. The hypothetical cohort had a median age of 71 years with coexisting conditions and a cumulative illness rating score of ≤ 6 but was limited to the subpopulation without TP53 aberrations.	venetoclax + obinutuzumab (VenO)	chlorambucil + obinutuzumab (ClbO).	Health system/payer	Markov	QALY	Lifetime	Yes	0.8	No	No	No	Conflict-of-interest disclosure: M.S. received research funding and travel grants from AbbVie; received research funding from Gilead; and is a current equity holder at Ambu. C.U.N. received consultancy fees or research funding from AbbVie, AstraZeneca, Janssen, Octapharma, CSL Behring, Takeda, BeiGene, and Genmab. L.H.E. received consultancy fees or research funding from AbbVie within this study,…
Munir (2023) USA	Cost-effectiveness of acalabrutinib regimens in treatment-naive chronic lymphocytic leukemia in the United States.	Talha Munir, Victoria Genovez, Victor Genestier, Kellie Ryan, Bengt Liljas and Priyanka Gaitond	Bengt Liljas Oncology Market Access & Pricing, AstraZeneca, One MedImmune Way, Bldg. 200, Gaithersburg, MD20878, USA. Email bengt.liljas@astrazeneca.com	Expert Review of Pharmacoeconomics & Outcomes Research	The modeled patient cohort of previously untreated CLL patients in the United States. At baseline, the overall population had a median age of 70 years and a median body weight of 79.0 kg; 61.3% of patients were male, and 47% had Rai stage 3 or 4 disease	Acalabrutinib monotherapy acalabrutinib + obinutuzumab	chlorambucil + obinutuzumab.	Health system/payer	Markov	QALY	30 years	Yes	Acalabrutinib monotherapy 59% - 73% Acalabrutinib + obinutuzumab 34% - 51%	No	No	No	T Munir has served as a consultant to AstraZeneca, Janssen, AbbVie, MorphoSys, Alexion, and Roche and has received honoraria from AstraZeneca, Janssen, AbbVie, MorphoSys, Alexion, Roche, Sobi, Novartis, and Gilead. V Genovez is an employee of Amaris Consulting, which was contracted by AstraZeneca to perform this analysis. V Genestier is an employee of Amaris Consulting, which was contracted by As…
Wei (2022) China	NUDT15 genetic testing-guided 6-mercaptopurine dosing in children with ALL likely to be cost-saving in China.	XiaoXia Wei Jing Zhuang, Na Li, Bin Zheng, Hong Sun, JiaQin Cai, Xuhui Huang, Guifeng Zhang, Jie Zhuang	Jie Zhuang Department of Pharmacy, Shengli Clinical Medical College of Fujian Medical University, Fujian Provincial Hospital, No. 134, Gulou District, Fuzhou, Fujian, 350000, People’s Republic of China. Email zhuangjie2019@163.com	International Journal of Hematology	The children were all diagnosed ALL with standard risk and intermediate risk, patients with high-risk ALL were excluded due to the different 6-MP maintenance protocol	Strategy 2: NUDT15 genetic testing was performed. CC type, standard dose of 40 mg/m2 6-MP.	Strategy 1: No genetic testing was performed. All patients received a standard dose of 40 mg/m2 6-MP, and the 6-MP dose was reduced by one-fourth after the occurrence of leukopenia at Grades II-IV.	Health system/payer & societal	Decision tree	QALY	2 years	Yes	1	No	No	No	The authors declare that they have no conflict of interest to disclose regarding this study. All the authors were substantially involved in the study and/or preparation of the manuscript. All authors declare no support from any organization for the submitted work; all authors declare no other relationships or activities that could appear to have influenced the submitted work. The present study wa…
Chen (2018) USA	Exploring the potential cost-effectiveness of precision medicine treatment strategies for diffuse large B-cell lymphoma.	Qiushi Chen, Staton, Ashley D; Ayer, Turgay; Goldstein, Daniel A; Koff, Jean L; Flowers, Christopher R	Qiushi Chen, Massachusetts General Hospital, Institute for Technology Assessment, 101 Merrimac St., Suite #1010, Boston, MA 02114. Email qchen@mgh-ita.org	Leukemia & Lymphoma	Adult patients with diffuse large B-cell lymphoma	Subtype testing followed by RCHOP for GCB and novel treatment for ABC DLBCL, or novel treatment for all patients.	Standard RCHOP for all patients	Health system/payer	Decision tree	QALY	5 years	Yes	>80%	No	No	No	Not reported
Regier (2022) Canada	Cost-Effectiveness of Molecularly Guided Treatment in Diffuse Large B-Cell Lymphoma (DLBCL) in Patients under 60	Dean A. Regier, Brandon Chan, Sarah Costa, David W. Scott, Christian Steidl, Joseph M. Connors, Aly Karsan, Marco A. Marra, Robert Kridel, Ian Cromwell and Samantha Pollard	Samantha Pollard Cancer Control Research, BC Cancer, Vancouver, BC V5Z 4C2, Canada. Email spollard@bccrc.ca	Cancers	A hypothetical cohort of newly diagnosed and previously untreated DLBCL patients under 60 years of age.	Cell-of-origin subtyping using GEP to guide treatment. patients classified with ABC subtype received ibrutinib and R-CHOP. All other patients received R-CHOP alone	Standard care was assumed to be R-CHOP.	Health system/payer	Markov	QALY	10 years	Yes	24.3% - 53.7%	No	No	No	D.A. Regier has received honoraria from Roche and Astra Zeneca. D.W. Scott has received honoraria from Celgene and Janssen in a consulting and advisory role. He is also a named inventor on a pending patent describing GEP for prognostication in classical Hodgkin lymphoma and potentially a named inventor on a pending patent on the use of GEP to assign cell-of-origin in DLBCL that has been licensed …
Gaultney (2018) Netherlands, Germany, UK, France, Spain	Potential therapeutic and economic value of risk-stratified treatment as initial treatment of multiple myeloma in Europe.	Jennifer G Gaultney, Therese W Ng, Carin A Uyl-de Groot, Pieter Sonneveld, Erik H van Beers4, Martin H van Vliet & William K Redekop	Jennifer G Gaultney IQVIA, 210 Pentonville Road, London N1 9JY, United Kingdom. Email not provided	Pharmacogenomics	Patients 18-65 years old with newly diagnosed MM Durie-Salmon stage II-III and WHO performance status 0-2, or WHO 3 when caused by MM, eligible for high-dose therapy, were included.	Two scenarios were compared Risk stratified care in which particpants receive FISH testing for two markers (i.e., t[4;14] and del[17p])	Usual care in which no patients are tested and everyone receives that same care.	Health system/payer	Markov	QALY	Lifetime	No	N/A	No	No	No	Mapi Group was financially supported by Skyline DX to perform this study. TW Ng and JG Gaultney are Mapi employees and served as paid consultants to Skyline DX during the conduct of this study; EH van Beers and MH van Vliet are Skyline DX employees; CA Uyl-de Groot, P Sonneveld and WK Redekop served as unpaid academic expert consultants to Skyline DX. The majority of this work was performed while…
CRC
Chaudhari (2022) USA	Cost-effectiveness of precision molecular diagnostic tests for stage II colorectal cancer	Vivek S Chaudhari, Amalia M Issa	Amalia M Issa Personalized Precision Medicine & Targeted Therapeutics Institute, Springfield, PA, USA. Department of Health Policy & Public Health, University of the Sciences in Philadelphia, Philadelphia, PA, USA. Department of Pharmaceutical Sciences, University of the Sciences in Philadelphia, Philadelphia, PA, USA. Department of Family Medicine, Faculty of Medicine & Health Sciences, McGill U…	Annals of Translational Medicine	1,000 hypothetical patients with stage II colorectal cancer	12-gene assay or the 18-gene expression assay or the 482-gene signature or the Immunoscore assay, followed by either adjuvant chemotherapy if patients were classified into the high-risk category or no chemotherapy if patients were classified into the low-risk category.	See intervention	Societal	Markov	QALY	5 years	Yes	>98%	No	No	No	Both authors have completed the ICMJE uniform disclosure form (available at https://atm.amegroups.com/article/view/10.21037/atm-2022-77/coif). VSC received the William H. Gano Memorial scholarship as a PhD student. AMI reports that this work was partially supported by a grant from the Milton Lev Memorial Foundation to her. The authors have no other conflicts of interest to declare.
Fragoulakis (2023) Italy	Cost-utility analysis and cross-country comparison of pharmacogenomics-guided treatment in colorectal cancer patients participating in the U-PGx PREPARE study.	Vasileios Fragoulakis, Rossana Roncato, Alessia Bignucolo, George P Patrinos, Giuseppe Toffoli, Erika Cecchin, Christina Mitropoulou	Christina Mitropoulou The Golden Helix Foundation, London, UK. Department of Genetics and Genomics, College of Medicine and Health Sciences, United Arab Emirates University, Al‑Ain, Abu Dhabi, United Arab Emirates. Email c.mitropoulou@goldenhelix.org	Pharmacological Research	366 adult patients (Median age 69 years) diagnosed with stage 2-4 CRC treated either with capecitabine, 5FU or irinotecan.	Pharmacogenomic guided treatment based on DPWG germline variants	Standard of care treatment	Health system/payer	Generalised linear model (for costing analysis)	QALY	18 months	Yes	>70%	No	No	Acknowledged, not modelled	Declaration of Competing Interest The authors declare the following financial interests/personal relationships which may be considered as potential competing interests:GEORGE P. PATRINOS reports administrative support was provided by University of Patras.
Harty (2018) UK	Consequences of Biomarker Analysis on the Cost-Effectiveness of Cetuximab in Combination with FOLFIRI as a First-Line Treatment of Metastatic Colorectal Cancer: Personalised Medicine at Work.	Gerard Harty, James Jarrett, Mireia Jofre-Bonet	Mireia Jofre-Bonet City University London, Northampton Square, London, EC1V 0HB UK. Email mireia.jofre-bonet.1@city.ac.uk	Applied Health Economics and Health Policy	This study considered three popultions 1. The ITT population, all those randomised in the CRYSTAL study 2. KRAS wt cohort (patients tumours that had no detectable mutations in codons 12 and 13 of exon 2 of KRAS) 3. RAS wt patients [meeting KRAS wt criteria plus no detectable mutations in exons 2 (codons 12 and 13) of NRAS, 3 (codons 59 and 61) and 4 (codons 117 and 146) of KRAS and NRAS]	Cetuximab + Folfori	Folfori	Health system/payer	Markov	QALY	10 years	Yes	63% RAS wt group	No	No	No	This study was sponsored by Merck KGaA.
Lee (2021) Hong Kong	Cost-Effectiveness of Anti-Epidermal Growth Factor Receptor Therapy Versus Bevacizumab in KRAS Wild-Type (WT), Pan-RAS WT, and Pan-RAS WT Left-Sided Metastatic Colorectal Cancer	Shing Fung Lee, Horace C. W. Choi, Sik Kwan Chan, Ka On Lam, Victor H. F. Lee, Irene O. L. Wong, and Chi Leung Chiang	Chi Leung Chiang Department of Clinical Oncology, Tuen Mun Hospital, New Territories West Cluster, Hong Kong, Hong Kong. Department of Clinical Oncology, University of Hong Kong, Hong Kong, Hong Kong. Clinical Oncology Center, The University of Hong Kong-Shenzhen Hospital, Shenzhen, China. Email chiangcl@hku.hk	Frontiers in Oncology	This article evaluated the cost-effectiveness of a drug within three populations of patients with metastatic Colorectal cancer (1) KRAS wild type (2) pan-RAS wild type (3) pan RAS wt left-sided Tumour	Chemotherapy plus anti-EGFR therapy	Chemptherapy plus bevicazumab	Societal	Markov	QALY	10 years	Yes	88% pan-RAS wt 22% KRAS wt	No	No	No	CC has consulting or advisory role for AstraZeneca and Eiasi; and research funding from AstraZeneca and Merck Kgga unrelated to this study. The remaining authors declare that the research was conducted in the absence of any commercial or financial relationships that could be construed as a potential conflict of interest.
Jang (2020) USA	Cost-effectiveness Evaluation of Targeted Surgical and Endoscopic Therapies for Early Colorectal Adenocarcinoma Based on Biomarker Profiles.	Se Ryeong Jang, Han Truong, Aaron Oh, Jin Choi, Angela C. Tramontano, Monika Laszkowska, Chin Hur	Chin Hur, MD, MPH, Department of Medicine, New York Presbyterian/Columbia University Medical Center, 622 W 168th St, Presbyterian Hospital, Floor 9, Room 105C, New York, NY 10032. Email chin. hur@columbia.edu	JAMA Network Open	Patients with T1 CRC at the mean age of 65 years	endoscopic therapy (ET), laparoscopic colectomy (LC), and open colectomy (OC), for patients with T1 CRC with biomarker profiles that prognosticate varying levels of tumor progression	Three surgeries were considered for within specific biomarker subgroups	Health system/payer	Markov	QALY	35 years	Yes	36-38%	No	No	No	Dr Hur reported receiving personal fees from Precision Health Economics. No other disclosures were reported.
Kacew (2021) USA	Artificial Intelligence Can Cut Costs While Maintaining Accuracy in Colorectal Cancer Genotyping	Alec J. Kacew, Garth W. Strohbehn, Loren Saulsberry, Neda Laiteerapong, Nicole A. Cipriani, Jakob N. Kather, and Alexander T. Pearson	Jakob N Kather Department of Medicine, University Hospital Rheinisch-Westfälische Technische Hochschule (RWTH) Aachen, Aachen, Germany. Email jkather@ukaachen.de Alexander T Pearson Department of Medicine, University of Chicago, Chicago, IL, United States. Email Apearson5@medicine.bsd.uchicago.edu	Frontiers in Oncology	Newly diagnosed colorectal cancer patients metastatic colorectal cancer	8 interventions were considered with NGS being the reference case. (A) Next-generation sequencing alone; (B) High-sensitivity immunohistochemistry panel alone; (C) High-specificity immunohistochemistry panel alone; (D) High-specificity artificial intelligence alone; (E) High-sensitivity artificial intelligence followed by next- generation sequencing for individuals with deficient mismatch repair/…		Health system/payer	Decision tree	QALY	1 year	No	N/A	No	No	No	The authors declare that the research was conducted in the absence of any commercial or financial relationships that could be construed as a potential conflict of interest.
Gastrointestinal cancers
Liu (2022) China	Immunotherapy or targeted therapy as the first-line strategies for unresectable hepatocellular carcinoma: A network meta-analysis and cost-effectiveness analysis.	Kun Liu, Youwen Zhu, and Hong Zhu	Hong Zhu Department of Oncology, Xiangya Hospital, Central South University, Changsha, Hunan, China. National Clinical Research Center for Geriatric Disorders, Xiangya Hospital, Central South University, Changsha, Hunan, China. Email zhuhong0719@126.com	Frontiers in Immunology	Patients with unresectable hepatocellular carcinoma who were eligible for first-line therapy	Brivanib: Sunitinib Linifanib Sorafenib plus Doxorubicin Sorafenib plus Erlotinib Lenvatinib Cabozantinib plus Atezolizumab Durvalumab Tislelizumab Nivolumab Donafenib Pembrolizumab plus Lenvatinib Camrelizumab plus Rivoceranib Atezolizumab plus Bevacizumab Sintilimab plus IBI305	Sorafenib	Health system/payer	Markov	QALY	15 years	Yes	Tislelizumab 96.7%	No	No	No	The authors declare that the research was conducted in the absence of any commercial or financial relationships that could be construed as a potential conflict of interest
Krepline (2021) USA	Cost-effectiveness analysis of universal germline testing for patients with pancreatic cancer.	Ashley N. Krepline, Jennifer L. Geurts, Ben George, Mandana Kamgar, Srivats Madhavan, Beth A. Erickson, William A. Hall, Michael O. Griffin, Douglas B. Evans, Susan Tsai, Rebecca Y. Kim	Rebecca Y. Kim Department of Surgery, Mary Anne and Charles LaBahn Pancreatic Cancer Program, Medical College of Wisconsin, Milwaukee, WI. Email rykim@mcw.edu	Surgery	Patients with pancreatic cancer	Universal testing strategy all patients with PCwere referred for genetic counseling and testing. For those patients who accept testing (tested), a proportion of patients will test positive for an actionable GPV (test positive) and personalized therapy with a platinum-based agent and PARPi can be offered but may not necessarily be received..	Selective testing, patients with PC were referred for genetic counseling and testing only if they have a significant family history of PC (clinically high risk)	Health system/payer	Decision tree	LY	Lifetime	Yes	0.59	No	No	Yes, based on literature	Drs Beth A. Erickson and William A. Hall receive departmental research support from Elekta AB Stockholm Sweden. Elekta AB was not involved in this research, manuscript, or decision to publish. This work does not reflect the thoughts or opinions of the company.
Gynaecological cancers
Liu (2022) USA	Pembrolizumab plus lenvatinib as first-line therapy for patients with mismatch repair-proficient advanced endometrial cancer: A United States-based cost-effectiveness analysis.	Kun Liu, Youwen Zhu, Yangying Zhou, Yu Zhang, Hong Zhu	Yu Zhang Department of Gynecology, Xiangya Hospital, Central South University, Changsha, Hunan 410008, China. National Clinical Research Center for Geriatric Disorders, Xiangya Hospital, Central South University, Changsha, Hunan 410008, China. Email , xyzhangyu@csu.edu.cn. Hong Zhu Department of Oncology, Xiangya Hospital, Central South University, Changsha, Hunan 410008, China. National Clinical…	Gynecologic Oncology	697 patients with mismatch repair-proficient endometrial cancer.	In the PL group, patients received lenvatinib at a dose of 20 mg plus pembrolizumab at a dose of 200 mg	In the chemotherapy group, patients received doxorubicin at a dose of 60 mg per square meter of body-surface area or paclitaxel at 80 mg per square meter.	Health system/payer	Markov	QALY	7 years	Yes	0.792	No	No	No	Declaration of Competing Interest The authors declare that they have no competing interests.
Orellana (2023) USA	Cost-effectiveness analysis of tumor molecular testing in stage III endometrial cancer.	Taylor J. Orellana, Hayeon Kim, Sushil Beriwal, Sarah E. Taylor, Kenneth J. Smith, Jamie L. Lesnock	Taylor J. Orellana Division of Gynecologic Oncology, Department of Obstetrics, Gynecology, and Reproductive Sciences, Magee-Womens’ Hospital of the University of Pittsburgh Medical Center, 300 Halket Street, Suite 1750, Pittsburgh, PA, 15213, United States. Email orellanatj@upmc.edu	Gynecologic Oncology	Patients with stage III endometrial cancer.. All histologic subtypes were included in this model.	Tumour mutation testing was performed sequentially for POLE mutations, MMR, and p53 status.	Base case No testing (no TMT) 4 seperate comparators were also compared Scenario 1: MMR IHC alone Scenario 2: POLE testing was eliminated from the TMT strategy, and only p53 and MMR testing were performed Scenario 3: First occurrences treated with immunotherapy no TMT control Scenario 4: Immunotherapy for 1st recurrence, MMR IHC	Health system/payer	Markov	QALY	5 years	Yes	79-80% vs no testing	No	No	No	Declaration of Competing Interest Dr. Sushil Beriwal serves as consultant for Elsevier, Xoft DSMB board and is employed by Varian medical system. There are no conflicts of interest to disclose for the other authors
Brain and central nervous system cancers
Rios (2022) Canada	Clinical and economic impact of molecular testing for BRAF fusion in pediatric low-grade Glioma.	Juan David Rios, Russanthy Velummailum, Julie Bennett, Liana Nobre, Derek S. Tsang, Eric Bouffet, Cynthia Hawkins, Uri Tabori, Avram Denburg and Petros Pechlivanoglou	Petros Pechlivanoglou Child Health Evaluative Sciences, Peter Gilgan Centre for Research and Learning, The Hospital for Sick Children, 686 Bay Street, 11th Floor – L4 East, Toronto, ON M5G 0A4, Canada. Institute of Health Policy, Management and Evaluation, Dalla Lana School of Public Health, University of Toronto, Toronto, Canada. Email petros.pechlivanoglou@sickkids.ca	BMC Pediatrics	100,000 patients with Paediatric low-grade glioma. The simulated cohort had characteristics that resembled the Hospital for Sick Children (SickKids) institutional PLGG database.	Molecular testing to determine BRAF fusion status	No molecular testing	Health system/payer	Decision tree & microsimulation	QALY	Lifetime	No	N/A	No	No	No	The authors have no disclosures relevant to this article to disclose.
Ranjan (2023) USA	Treatment of unmethylated MGMT-promoter recurrent glioblastoma with cancer stem cell assay-guided chemotherapy and the impact on patients' healthcare costs	Tulika Ranjan, Alexander Yu, Shaed Elhamdani, Candace M. Howard, Seth T. Lirette, Krista L. Denning, Jagan Valluri, and Pier Paolo Claudio	Pier Paolo Claudio Department of Pharmacology, University of Mississippi Medical Center, Cancer Center and Research Institute, Jackson, Mississippi, USA. Cordgenics, LLC, Huntington, West Virginia, USA. Email pclaudio@umc.edu	Neuro-Oncology advances	Eligible patients who underwent surgical resection for recurrent glioblastoma multiforme (GBM) were included in the study. The cohort were clinically diagnosed with unmethylated MGMTpromoter and IDH-1/2 wild-type recurrent GBM	Chemor-ID directed therapy	All patients in the current model were prospectively treated with a chemotherapy regimen appropriate to their GBM at the time of their recurrence (taken from historical data)	Health system/payer	Within trial analysis	LY	15.8 months (median f/u period)	No	N/A	No	Acknowledged, not modelled	No	Drs. Claudio and Valluri own intellectual property rights on the cancer stem cell platform technology licensed to Cordgenics, LLC. No other disclosures were reported for other authors.
Endocrine cancers
Tessler (2023) USA	Is There a Role for Molecular Testing for Low-Risk Differentiated Thyroid Cancer? A Cost-Effectiveness Analysis	Idit Tessler, Moshe Leshno, Gilad Feinmesser, Eran E. Alon, and Galit Avior	Idit Tessler Department of Otolaryngology Head and Neck Surgery, Sheba Medical Center, Ramat Gan 52621, Israel. Faculty of Medicine, Tel Aviv University, Tel Aviv 6423906, Israel. Email idit.tessler@sheba.health.gov.il	Cancers	A simulated cohort of 80% female patients diagnosed with low-risk differentiated thyroid cacner (lrDTC), with a base case of 45 years old. All patients have a low-risk DTC, which was defined as a size less than 4 cm, with no evidence of extra-capsular extension or lymph- node metastasis.	(I) Conducting genetic tests (GT)patients are stratified into three risk groups for distant metastasis by the identified molecular markers: low-, intermediate- and high-risk molecular profile; followed by management accordingly: patients with low-risk will undergo hemithyroidectomy (HT), patients with intermediate-risk will undergo total thyroidectomy (TT), and high-risk patients will undergo TT …	(II) Without genetic tests (wGT)‚Äîall patients will undergo HT according to the ATA recommendations for lrDTC.	Health system/payer	Markov	QALY	Lifetime	Yes	1	No	No	No	All authors declare no conflicts of interest in connection with this article.
Tumour agnostic treatment
Huygens (2023) Netherlands	Cost-Effectiveness Analysis of Treating Patients With NTRK-Positive Cancer With the Histology-Independent Therapy Entrectinib.	Simone Huygens, Heleen Vellekoop, Matthijs Versteegh, Irene Santi, László Szilberhorn, Tamás Zelei, Balázs Nagy, Apostolos Tsiachristas, Rositsa Koleva-Kolarova, Sarah Wordsworth, Maureen Rutten-van Mölken	Maureen Rutten- van Mölken, Erasmus School of Health Policy & Management, Erasmus University Rotterdam, Burgemeester Oudlaan 50, 3062 PA, Rotterdam, The Netherlands. Email m.rutten@eshpm.eur.nl	Value in Health	Based on the patient characteristics in key trials, patients were assumed to be 58 years old upon entering the model, with 59% of patients being female. The included cancers were breast, bile duct (ie, cholangiocarcinoma), colorectal, endometrial, ovarian, pancreatic, and thyroid cancer, as well as neuroendocrine tumor, non-small cell lung cancer, sarcoma, secretory carcinoma of the breast, and s…	The intervention comprised NTRK gene fusion testing for all patients with locally advanced or metastatic solid tumors followed by treatment with entrectinib in NTRK1 patients and SoC in NTRK2 patients.	Patients in the comparator arm were not tested for NTRK fusions and all patients received SoC. National tumor-specific treatment guidelines were used to identify the treatments provided in SoC for each tumor type.	societal	Decision tree & microsimulation	QALY	Lifetime	Yes	0.002	No	No	No	Dr Versteegh reported receiving personal fees from EuroQoL research foundation, grants from Boehringer Ingelheim, Merck KgCA, BeiGene, Novartis Netherlands, Biogen Netherlands, Amgen, and AstraZeneca, outside the submitted work. No other conflicts were reported
Fragoulakis (2019) Italy	Estimating the Effectiveness of DPYD Genotyping in Italian Individuals Suffering from Cancer Based on the Cost of Chemotherapy-Induced Toxicity.	Vasileios Fragoulakis, Rossana Roncato, Chiara Dalle Fratte, Fabrizio Ecca, Marina Bartsakoulia, Federico Innocenti, Giuseppe Toffoli, Erika Cecchin, George P. Patrinos, and Christina Mitropoulou	George P Patrinos University of Patras School of Health Sciences, Department of Pharmacy, Patras 265 04, Greece. Zayed Center of Health Sciences, United Arab Emirates University, Al-Ain 15551, United Arab Emirates. College of Medicine and Health Sciences, Department of Pathology, United Arab Emirates University, Al-Ain 15551, United Arab Emirates. Email gpatrinos@upatras.gr Christina Mitropoulou …	The American Journal of Human Genetics	571 individuals were considered eligible for the downstream economic analysis. This evaluation did not consider different screening modalities, rather compared costs and outcomes in two different genetic populations.	DPYD genetic test (retrospectively genotyped for the DPYD*2A, DPYD*13, DPYD c.2846A>T, and DPYD-HapB3) was used to seperate those with and without DPYD mutations.		Health system/payer	Generalised linear model (for costing analysis)	QALY	5 years	Yes	Not reported	No	No	No	The authors declare no conflict of interests.
Weymann (2022) Canada	Early-stage economic analysis of research-based comprehensive genomic sequencing for advanced cancer care	Deirdre Weymann, Janessa Laskin, Steven J. M. Jones, Robyn Roscoe, Howard J. Lim, Daniel J. Renouf, Kasmintan A. Schrader, Sophie Sun, Stephen Yip, Marco A. Marra, Dean A. Regier	Dean A. Regier Canadian Centre for Applied Research in Cancer Control, Cancer Control Research, BC Cancer Research Centre, 675 West 10th Avenue, Vancouver, BC V5Z 1L3 Canada. School of Population and Public Health, University of British Columbia, Vancouver, Canada. Email dregier@bccrc.ca	Jourmal of Community Genetics	230 personalised oncogenomics (POG) patients and 230 matched controls	Personalised oncogenomics (POG) Personalized OncoGenomics (POG) Program (NCT02155621). This single-arm study applies whole genome and transcriptome analysis (WGTA) to characterize and interpret genomic landscapes in advanced cancers.	Usual care	Health system/payer	Within trial analysis	LY	1 year	No	N/A	No	No	No	Marco A. Marra reports no conflicts of interest. Deirdre Weymann co-directs IMPRINT Research Consulting and has consulted for Roche Canada. Janessa Laskin has received honoraria for academic talks from Roche Canada, Pfizer Canada, Astra-Zeneca Canada, and Eli Lilly Canada; her institution has received research funding for her projects from Roche Canada and Astra-Zeneca Canada. Steven J.M. Jones h…
Refractory, relapsed or progressive disease
NSCLC
Lu (2018) China	Cost-effectiveness of ALK testing and first-line crizotinib therapy for non-small-cell lung cancer in China.	Shun Lu, Yongfeng Yu, Shijun Fu, Hongye Ren	Shun Lu Shanghai Lung Cancer Center, Shanghai Chest Hospital, Shanghai Jiao Tong University, Shanghai, China. Email shun.lu@me.com	PLOS One	A hypothetical cohort of confirmed stage IIIB or IV NSCLC patients	NGS sequencing followed by Crizotinib with and without the patient assistance program.	pemetrexed plus cisplat	Health system/payer	Markov	QALY	10 years	Yes	82.3% - 82.9%	No	No	No	This research was funded by Pfizer China Medical Department. The funder provided support in the form of salaries for authors [Shijun Fu and Hongye Ren], but did not have any additional role in the study design, data collection and analysis, decision to publish, or preparation of the manuscript. The study sponsor does not alter our adherence to PLOS ONE policies on sharing data and materials.
Aguiar Junior (2019) Brazil	Potential life years not saved due to lack of access to anti-EGFR tyrosine kinase inhibitors for lung cancer treatment in the Brazilian public healthcare system: Budget impact and strategies to improve access. A pharmacoeconomic study.	Pedro Aguiar Júnior, Carmelia Maria Noia Barreto, Felipe Roitberg, Gilberto Lopes Júnior, Auro del Giglio	Pedro Aguiar Júnior Department of Oncology, Faculdade de Medicina do ABC (FMABC), Santo André (SP), and Physician and Consultant, Américas Centro de Oncologia Integrado, São Paulo (SP), Brazil. Email pnajpg@hotmail.com.	Sao Paulo Medical Journal	All Brazilian adults with advanced or metastatic NSCLC	Three anti-EGFR tyrosine kinase inhibiotors were analysed erlotin, gefitinib and afatanib.	standard use chemotherapy	Health system/payer	Decision tree	QALY	5 years	No	N/A	No	No	No	Conflict of interest: None
You (2021) Hong Kong	EGFR mutation-guided use of afatinib, erlotinib and gefitinib for advanced non-small-cell lung cancer in Hong Kong - A cost-effectiveness analysis.	Joyce H. S. You, William C. S. Cho, , Wai-kit Ming, Yu-chung Li, Chungkong Kwan, Kwok-hung Au, Joseph Siu-kie Au	Joyce H. S. You School of Pharmacy, Faculty of Medicine, The Chinese University of Hong Kong, Hong Kong SAR, China. Email joyceyou@cuhk.edu.hk	PLOS one	A hypothetical cohort of advanced (stage IIIB/IV) NSCLC adult patients with un-tested EGFR-sensitizing mutation status.	EGFR mutation-guided use of afatinib EGFR mutation-guided use of erlotinib EGFR mutation-guided use of gefitinib.	Empirical first-line chemotherapy with cisplatin-pemetrexed (empirical chemotherapy group) for all patients.	Health system/payer	Decision tree & Markov	QALY	10 years	Yes	Afatinibn 86.2% Erlotinib 97.2% Gefitinib 49.5%	No	No	No	The authors have declared that no competing interests exist
Nadal (2021) Spain	Clinical and economic impact of current ALK rearrangement testing in Spain compared with a hypothetical no-testing scenario.	Ernest Nadal, Dolores Bautista, Luis Cabezón-Gutiérrez , Ana Laura Ortega, Héctor Torres, David Carcedo, Lucía Ruiz de Alda, J. Francisco Garcia, Paula Vieitez and Federico Rojo	David Carcedo Hygeia Consulting S.A., Barcelona, Spain. Email david.carcedo@hygeiaconsulting.com	BMC Cancer	A hypothetical cohort of patients with advanced or metastatic NSCLC, who were candidates for first-line treatment according to the molecular diagnosis, was in- included in the model. Following the current clinical guidelines for molecular diagnosis in lung cancer, both patients with non-squamous histology and those with squamous	ALK rearrangement testing	No testing	Health system/payer	Decision tree & Markov	QALY	20 years	Yes	Not reported	No	No	No	EN received research grant support from Pfizer, Merk Serono, BMS and Roche and participated in advisory boards from BMS, MSD, Lilly, Roche, Pfizer, Takeda, Boehringer Ingelheim, Amgen and AstraZeneca. FR received research grant support from Pfizer and Roche and received speaker or consulting fees from Roche, BMS, MSD, Merck, Novartis, Pfizer, AstraZeneca, Genomic Health, Bayer. LCG received speak…
Majem (2022) Spain	Cost-benefit analysis of ALK diagnosis vs. non-diagnosis in patients with advanced non-small cell lung cancer in Spain	Margarita Majem, Rosa Álvarez, Ana Laura Ortega, Lucía Ruiz de Alda, Rocío Gordo, J Francisco García, Yoana Ivanova-Markova, Almudena González-Domínguez, Raquel Sánchez San Cristóbal, Federico Rojo	Not clear. Author listed was not on authorship list, email address aligned with Almudena González-Domínguez. Weber, Madrid - Spain. Email almudena.gonzalez@weber.org.es	Global and Regional Health Technology Assessment	The target population (263 patients) was the subset of the candidate population for ALK diagnosis who obtained an ALK+ result (3.4%) in a molecular diagnostic test. Patients had advanced NSCLC. The average age of ALK+ patients considered at diagnosis was 61 years, 40.6% were men, and 42.11% presented BM at diagnosis.	ALK diagnosis in NSCLC patients followed by alectinib therapy	Non-diagnosis of ALK followed by treatment with chemotherapy and/or immunotherapy	Societal	Markov	NMB	5 years	No	N/A	No	No	No	MM reports speaker’s bureau and advisory board fees from Sanofi, Pfizer, Janssen, Bristol-Myers Squibb, MSD, Boehringer-Ingelheim, AstraZeneca, Roche, Kyowa Kyrin, Pierre Fabre, Takeda Pharmaceutical, and Bayer AG; and has received a research grant from Bristol-Myers Squib, outside the submitted work. FR has received consulting or advisory role fees from Roche, Pfizer, Novartis, BMS, Pierre Fabre…
Rojo (2022) Spain	Clinical and economic impact of 'ROS1-testing' strategy compared to a 'no-ROS1-testing' strategy in advanced NSCLC in Spain.	Federico Rojo, Esther Conde, Héctor Torres, Luis Cabezón-Gutiérrez, Dolores Bautista, Inmaculada Ramos, David Carcedo, Natalia Arrabal, J Francisco García, Raquel Galán, Ernest Nadal	David Carcedo Hygeia Consulting S.A., Barcelona, Spain. Email david.carcedo@hygeiaconsulting.com	BMC Cancer	A hypothetical cohort of patients with advanced or metastatic NSCLC, who were theoretical candidates for the molecular diagnosis. Both patients with non-squamous histology and those with squamous NSCLC who were never smokers were considered, following the current clinical guidelines for molecular diagnosis in advanced NSCLC.	ROS1 testing strategy involves sequential biomarker testing for EGFR, ALK, ROS1, and PD-L1 in NSCLC patients, with treatment decisions guided by the results, enabling targeted therapy for ROS1-positive patients	No testing ROS1	Health system/payer	Decision tree & Markov	% of patients on appropriate treatment	Lifetime	Yes	Not reported	No	No	No	FR received research grant support from Pfizer and Roche and received speaker or consulting fees from Roche, BMS, MSD, Merck, Novartis, Pfizer, AstraZeneca, Genomic Health, Bayer. EC received research grant support from Lilly, Roche and Thermo Fischer, and received speaker or consulting fees from Astra Zeneca, BMS, Lilly, MSD, Pfizer, Roche and Takeda. HT received grants from Roche and AstraZenec…
Tan (2020) Singapore	Utility of incorporating next-generation sequencing (NGS) in an Asian non-small cell lung cancer (NSCLC) population: Incremental yield of actionable alterations and cost-effectiveness analysis.	Aaron C. Tan, Gillianne G.Y. Lai, Gek San Tan, Shou Yu Poon, Brett Doble, Tse Hui Lim, Zaw Win Aung, Angela Takano, Wan Ling Tan, Mei-Kim Anga,, Bien Soo Tan, Anantham Devanand, Chow Wei Too, Apoorva Gogna, Boon-Hean Ong, Tina P.T. Koh, Ravindran Kanesvaran, Quan Sing Ng, Amit Jain, Tanujaa Rajasekaran, Alvin S.T. Lim, Wan Teck Lim, Chee Keong Toh, Eng-Huat Tan, Tony Kiat Hon Limb, Daniel S.W. Tan	Daniel S.W. Tan Division of Medical Oncology, National Cancer Centre Singapore, Singapore. Duke-NUS Medical School, National University of Singapore, Singapore. Email daniel.tan.s.w@singhealth.com.sg	Lung Cancer	There were 174 treatment naive, non-squamous NSCLC patients with sufficient archival tissue included in the study. Median age was 68 years, 53 % patients were male	NGS only testing Sequential (Singleplex) Sequential (Multiplex)	Standard of care	Health system/payer	Decision tree	QALY	1 year	No	N/A	No	No	No	Chee Keong Toh – Consulting or Advisory Role: Bristol-Myers Squibb, Merck Sharp & Dohme, Boehringer Ingelheim, Eisai; Research Funding: Bristol-Myers Squibb (Inst), Merck Sharp & Dohme (Inst), AstraZeneca (Inst). Bien Soo Tan – Research Funding: Boston Scientific (Inst). Anantham Devanand – Honoraria: AstraZeneca. Boon Hean Ong – Honoraria: AstraZeneca, Johnson & Johnson. Ravindran Kanesvaran – H…
Zou (2022) USA	Diagnostic Value and Cost-Effectiveness of Next-Generation Sequencing-Based Testing for Treatment of Patients with Advanced/Metastatic Non-Squamous Non-Small-Cell Lung Cancer in the United States.	Denise Zou, Weicheng Ye, Lisa M. Hess, Naleen Raj Bhandari, Amine Ale-Ali, Jacinda Foster, Peter Quon, and Mack Harris	Lisa M Hess Lilly Corporate Center, Indianapolis, IN 46285. Email hess_lisa_m@lilly.com	The Journal of Molecular Diagnostics	The population included patients with non-squamous NSCLC who were diagnosed with advanced or metastatic disease. Patients were assumed to be treatment-naive for advanced disease.	NGS testing (ALK, EGFR, ROS-1, KRAS, BRAF, MET, RET, NTRK1, NTRK2, and NTRK3, PD-L1)	SGT strategies ALK FISH EFGR PCR ROS-1 FISH BRAF PCR KRAS PCR RET FISH MET PCR	Health system/payer	Dynamic decision analysis model	QALY	Lifetime	Yes	0.5	No	No	No	Disclosures: D.Z., W.Y., and M.H. are current employees of Evidera, a healthcare research firm that provides consulting and other research services to pharmaceutical, device, government, and non-government organizations. P.Q. was an Evidera employee during the research and manuscript development. Evidera received funding from Eli Lilly and Company to conduct the study and develop this manuscript.…
Arriola (2023) Spain	Cost-Effectiveness of Next-Generation Sequencing Versus Single-Gene Testing for the Molecular Diagnosis of Patients With Metastatic Non-Small-Cell Lung Cancer From the Perspective of Spanish Reference Centers.	Edurne Arriola, Reyes Bernabé, Rosario García Campelo, Michele Biscuola, Ana Belén Enguita, Fernando López-Ríos, Rafael Martínez, Laura Mezquita, Sarai Palanca, María Jesús Pareja, Jon Zugazagoitia, Natalia Arrabal, J Francisco García, David Carcedo, Enrique de Álava	David Carcedo Hygeia Consulting S.A., Barcelona, Spain. Email david.carcedo@hygeiaconsulting.com	JCO Precision Oncology	The hypothetical cohort of patients was defined as those newly diagnosed with advanced or metastatic NSCLC, nonsquamous histology or squamous histology who were never smokers, with unknown genomic alteration status. The study estimated a potential target population of 9,734 patients with advanced NSCLC who would be diagnosed and treated in one year.	Next-generation sequencing (NGS)	Single-gene testing (SgT)	Health system/payer	Decision tree & Partioned survival model	QALY	Lifetime	No	N/A	No	No	No	Research Funding: AstraZeneca (Inst), Roche/Genentech (Inst) Travel, Accommodations, Expenses: Bristol Myers Squibb/Celgene, Roche/Genentech Natalia Arrabal Employment: Roche J. Francisco Garcia Employment: Roche David Carcedo Consulting or Advisory Role: Roche (Inst) Enrique de Álava Honoraria: Roche, Amgen Astellas BioPharma Consulting or Advisory Role: Pfizer Travel, Accommodations, Expenses: …
de Alava (2022) Spain	Cost-effectiveness analysis of molecular diagnosis by next-generation sequencing versus sequential single testing in metastatic non-small cell lung cancer patients from a south Spanish hospital perspective.	Enrique de Alava, María Jesús Pareja, David Carcedo, Natalia Arrabal, José-Francisco García, Reyes Bernabé-Caro	David Carcedo Hygeia Consulting S.A., Barcelona, Spain. Email david.carcedo@hygeiaconsulting.com	Expert Review of Pharmacoeconomics & Outcomes Research	100-patients hypothetical cohort newly diagnosed with advanced or metastatic non-squamous NSCLC or squamous NSCLC who were never smokers, with an unknown genomic alteration status	NGS panel for the detection of genetic molecular subtypes and oncogenic markers	Sequential single-testing (SST) of the same oncogenic markers included in the NGS panel	Health system/payer	Decision tree	QALY	Lifetime	No	N/A	No	No	No	D Carcedo is employee of Hygeia Consulting, who received funding from Roche to conduct the analysis. N Arrabal and J Garcia are employees of Roche. The authors have no other relevant affiliations or financial involvement with any organization or entity with a financial interest in or financial conflict with the subject matter or materials discussed in the manuscript apart from those disclosed.
Wolff (2022) Netherlands	Cost-Effectiveness of Parallel Versus Sequential Testing of Genetic Aberrations for Stage IV Non-Small-Cell Lung Cancer in the Netherlands.	Henri B. Wolff, Elisabeth M.P. Steeghs, Zakile A. Mfumbilwa, Harry J.M. Groen, Eddy M. Adang, Stefan M. Willems, Katrien Grunberg, Ed Schuuring, Marjolijn J.L. Ligtenberg, Bastiaan B.J. Tops, and Veerle M.H. Coupe,	Henri B. Wolff Department of Epidemiology and Biostatistics, Amsterdam University Medical Center, VU Amsterdam, Amsterdam, the Netherlands. Email haroldwolff@hotmail.com	JCO Precision Oncology	100,000 patients with stage IV NSCLC in the Netherlasts with prevalence of genetic aberrations.	Parallel sequencing , the most common genetic aberrations are tested simultaneously with targeted DNA and RNA NGS panels	Sequential testing, starts with testing for the most common mutation types in EGFR and KRAS. Second, protein expression of ALK, ROS1, and NTRK1,2,3 . IHC. In the absence of gene fusions, the presence of remaining mutations is examined using a targeted DNA NGS panel.	Health system/payer	Microsimulation	QALY	Lifetime	No	N/A	No	No	No	Veerle M.H. Coupé Consulting or Advisory Role: Roche Pharma AG Research Funding: Novartis (Inst) No other potential conflicts of interest were reported.
Steuten (2019) USA	Cost Effectiveness of Multigene Panel Sequencing for Patients With Advanced Non-Small-Cell Lung Cancer.	Lotte Steuten, Bernardo Goulart, Neal J. Meropol, Daryl Pritchard, and Scott D. Ramsey	Lotte Steuten Fred Hutchinson Cancer Research Center, Seattle, WA. Email lsteuten@fredhutch.org	JCO Clinical Cancer Informatics	Patients with advance NSCLC‚ stage IIIB or metastatic who were diagnosed between 2011 and 2016	multigene panel sequencing	single-marker genetic testing	Health system/payer	Decision tree	LY	Lifetime	Yes	0.52	No	No	No	Lotte Steuten Consulting or Advisory Role: Agendia, Roche (I) Research Funding: Thermo Fisher Scientific, EMD Serono (Inst), Nohla Therapeutics (Inst), Personalized Medicine Coalition (Inst) Bernardo Goulart Travel, Accommodations, Expenses: Flatiron Health Neal J. Meropol Employment: Flatiron Health Stock and Other Ownership Interests: Flatiron Health, Roche Patents, Royalties, Other Intellectua…
Harvey (2021) USA	Budget Impact Analysis of Comprehensive Genomic Profiling in Patients With Advanced Non-Small-Cell Lung Cancer.	Michael J. Harvey, Rachel Cunningham, Bethany Sawchyn, Meagan Montesion, Prasanth Reddy, Ali McBride, and Anita J. Chawla	Michael J. Harvey Analysis Group, 1 Angel Court, London EC2R 7HJ, United Kingdom. Email michael.harvey@analysisgroup.com	JCO Precision Oncology	A hypothetical 2,000,000-member health plan. Age-specific and sex-specific incidence rates were derived from the National Cancer Institute SEER Program and were applied to the US Census Bureaunational population projections to estimate the number of patients with advanced NSCLC in the hypothetical health plan.	30% Comprehensive genomic profiling (CGP) testing and 70% non-CGP testing. Across scenarios, the overall rate of testing was unchanged, and testing in both the CGP and non-CGP groups was further distinguished across sample types (tissue or liquid)	20% CGP testing and 80% testing with a mix of other conventional single-gene assay and non-CGP next-generation sequencing-based hotspot testing technologies (non-CGP testing).	Commercial health plan perspective	Decision tree	LY	Not specified	No	N/A	No	No	No	Michael J. HarveyEmployment: Analysis GroupStock and Other Ownership Interests: Pfizer Rachel CunninghamEmployment: Foundation Medicine, Pfizer, EQRx, Tyme (I)Leadership: Tyme (I)Stock and Other Ownership Interests: EQRx, Tyme (I) Bethany SawchynEmployment: Foundation Medicine, Morphosys US IncStock and Other Ownership Interests: Roche Meagan MontesionEmployment: Foundation MedicineStock and Othe…
Loubiere (2018) France	Cost-effectiveness of KRAS, EGFR and ALK testing for decision making in advanced nonsmall cell lung carcinoma: the French IFCT-PREDICT.amm study.	Sandrine Loubière, Alexandre Drezet, Michèle Beau-Faller, Denis Moro-Sibilot, Sylvie Friard, Marie Wislez, Hélène Blons, Catherine Daniel, Virginie Westeel, Anne Madroszyk , Hervé Léna, Patrick Merle, Julien Mazières, Gérard Zalcman, Roger Lacave, Martine Antoine, Franck Morin, Pascale Missy, Fabrice Barlesi, Pascal Auquier, Jacques Cadranel; French Cooperative Thoracic Intergroup (IFCT)	Sandrine Loubière Service Epidémiologie et Economie de la Santé, Assistance Publique Hôpitaux de Marseille, Marseille, France. Faculté de Médecine – Secteur Timone, Aix-Marseille Université, EA 3279 CEReSS, Marseille, France. Email sandrine.loubiere@univ-amu.fr	Lung Cancer	843 treatment-naive advanced NSCLC patients	(2) at least one biomarker testing (3) at least KRAS testing	No biomarker testing approach with empirical, nonguided treatment based on clinical and pathological parameters	Health system/payer	Microsimulation	LY	17 months (trial follow up period)	Yes	0.6	No	No	No	Conflict of interest: D. Moro-Sibilot has received personal fees from Eli Lilly, Roche, Pfizer, Ariad, Boehringer, AstraZeneca, Novartis, MSD and BMS, outside the submitted work. S. Friard has received nonfinancial support from Roche, AstraZeneca, BMS, Boehringer, Lilly, Novartis and Pfizer, outside the submitted work. M. Wislez has received grants from BMS Fondation, nonfinancial support from Ro…
Hofmarcher (2023) USA, Brazil, Germany, Poland, Turkey, South Africa, China, Japan, Australia	A global analysis of the value of precision medicine in oncology - The case of non-small cell lung cancer	Thomas Hofmarcher, Chiara Malmberg and Peter Lindgren	Thomas Hofmarcher IHE–The Swedish Institute for Health Economics, Lund, Sweden. Email thomas.hofmarcher@ihe.se	Precision Medicine	Adults patients with advanced NSCLC	Multigene testing	No testing Sequential testing	Societal	Decision tree & Partioned survival model	LY	1 Year and 5 Years	No	N/A	Acknowledged, not modelled	Acknowledged, not modelled	No	TH, CM, and PL were employed by IHE, an independent research organization receiving funding from both public and private sector organizations, and reported institutional fees from Novartis to IHE for the preparation of this study.
Simons (2021) Netherlands	Early Cost Effectiveness of Whole-Genome Sequencing as a Clinical Diagnostic Test for Patients with Inoperable Stage IIIB,C/IV Non-squamous Non-small-Cell Lung Cancer.	Martijn J H G Simons, Valesca P Retèl, Bram L T Ramaekers, Rogier Butter, Joanne M Mankor, Marthe S Paats, Joachim G J V Aerts, Zakile A Mfumbilwa, Paul Roepman, Veerle M H Coupé, Carin A Uyl-de Groot, Wim H van Harten , Manuela A Joore	Manuela A Joore Department of Clinical Epidemiology and Medical Technology Assessment, Maastricht University Medical Centre, P. Debyelaan 25, P.O. Box 5800, 6202 AZ Maastricht, The Netherlands. Maastricht University, Care and Public Health Research Institute (CAPHRI), Universiteitssingel 40, 6229 ER Maastricht, The Netherlands. Email m.joore@mumc.nl	PharmacoEconomics	Adult patients with Inoperable Stage IIIB,C/IV, Non-squamous Non-small Cell Lung Cancer. 56% male with a mean age of 60	Strategy B: WGS as a diagnostic test‚, WGS replaced all SoC tests and was used alongside IHC to test for PD-L1 expression levels in all patients. Strategy C: SoC followed by WGS patients were first tested with SoC diagnostics, as in strategy A. In case no targets were found, patients were tested using WGS.	Strategy A: SoC, A testing sequence of two steps was created to represent the standard of care (SoC) diagnostic strategy	Health system/payer	Decision tree and Markov	QALY	Lifetime	Yes	0.03	No	No	No	Bram Ramaekers, Rogier Butter, Joanne Mankor, Marthe Paats, Paul Roepman, Carin Uyl-de Groot, Wim van Harten, and Manuela Joore have no conflicts of interest that are directly relevant to the content of this article. Martijn Simons, Zakile Mfumbilwa, and Veerle Coupé have received grants from governmental funding of medical research by ZonMw. Valesca Retèl has received grants from Agendia B.V. an…
Simons (2023) Netherlands	Cost-Effectiveness and Budget Impact of Future Developments With Whole-Genome Sequencing for Patients With Lung Cancer.	Martijn J.H.G. Simons, Carin A. Uyl-de Groot, Valesca P. Retél, Joanne M. Mankor, Bram L.T. Ramaekers, Manuela A. Joore, Wim H. van Harten	Manuela A Joore Department of Clinical Epidemiology and Medical Technology Assessment, Maastricht University Medical Centre, P. Debyelaan 25, P.O. Box 5800, 6202 AZ Maastricht, The Netherlands. Maastricht University, Care and Public Health Research Institute (CAPHRI), Universiteitssingel 40, 6229 ER Maastricht, The Netherlands. Email m.joore@mumc.nl	Value in Health	Population of adult patients with locally advanced or metastatic NSCLC.	WGS as a diagnostic test Immunohistochemistry was still used to test for PD-L1 because WGS cannot detect this target.	SoC - molecular tests that are currently used in the Dutch practice (fluorescence in situ hybridization, immunohistochemistry, a next-generation sequencing multigene panel, and Archer FusionPlex	Health system/payer & societal	Decision tree & Markov	QALY	Lifetime	Yes	0.026	No	No	No	Drs Simons and Retèl have received grants from governmental funding of medical research by The Netherlands Organisation for Health Research and Development (ZonMw). Dr Retèl has received grants from Agendia BV and Intuitive BV outside the submitted work. No other disclosures were reported.
Ezeife (2022) Canada	The economic value of liquid biopsy for genomic profiling in advanced non-small cell lung cancer	Doreen A Ezeife, Eldon Spackman, Rosalyn A Juergens, Janessa J Laskin, Jason S Agulnik, Desiree Hao, Scott A Laurie, Jennifer H Law, Lisa W Le, Lesli A Kiedrowski, Barbara Melosky, Frances A Shepherd, Victor Cohen, Paul Wheatley-Price, Rachel Vandermeer, Janice J Li , Roxanne Fernandes, Aria Shokoohi, Richard B Lanman, Natasha B Leigh	Doreen A Ezeife Department of Oncology, Tom Baker Cancer Center, 1331 29 St NW, Toronto, ON T2N 4N2, Canada University of Calgary, Calgary, AB, Canada. Email doreen.ezeife@ahs.ca	Therapeutic Advances in Medical Oncology	Population of adult patients with locally advanced or metastatic NSCLC.	Liquid biopsy plus tissue biopsy	Tissue biopsy alone	Health system/payer	Markov	QALY	2 years	Yes	Not reported	No	No	No	The authors declare that there is no conflict of interest.
Englmeier (2023) Germany	Clinical benefit and cost-effectiveness analysis of liquid biopsy application in patients with advanced non-small cell lung cancer (NSCLC): a modelling approach.	Fabienne Englmeier, Annalen Bleckmann, Wolfgang Brückl, Frank Griesinger, Annette Fleitz, Klaus Nagels	Klaus Nagels Chair of Healthcare Management and Health Services Research, University of Bayreuth, Parsifalstraße 25, 95445 Bayreuth, Germany. Email klaus.nagels@uni-bayreuth.de	Jounrla of Cancer Research and Clinical Oncology	The model cohort is characterized by patients with confirmed metastatic non-squamous NSCLC (stage IV). Assumed that 13% of patients with non-squamous NSCLC had an EGFR mutation, 2% a BRAF-V600 mutation, 2% an ALK translocation, 1% a ROS1 translocation, and 82% were determined as wildtype/others.	Liquid biopsy plus tissue biopsy	Tissue biopsy only	Health system/payer	Decision tree & Markov	QALY	10 years	Yes	0.5	No	No	No	Fabienne Englmeier and Klaus Nagels have received payments from Roche Pharma AG to their institution during the conduct of the study. Klaus Nagels reports personal fees from Amgen, Lilly, Roche, Novartis, outside the submitted work; Annalen Bleckmann reports personal fees from Alexion, Gilead, Novartis, BMS, Bayer, Servier, Roche, AstraZeneca, Takeda, Merck, Boehringer Ingelheim, Lilly Pharma, Ab…
Cho (2023) Korea	Cost-Effectiveness Analysis of Three Diagnostic Strategies for the Detection of EGFR Mutation in Advanced Non-Small Cell Lung Cancer.	Sun Mi Cho, Hye Sun Lee, Soyoung Jeon, Yoonjung Kim, Sun-Young Kong, Jin Kyung Lee, and Kyung-A Lee	Kyung-A Lee Department of Laboratory Medicine, Yonsei University College of Medicine, Seoul, Korea. Email KAL1119@yuhs.ac	Annals of Laboratory Medicine	patients ≥18 years of age who had histologically confirmed stage IIIB or IV NSCLC with an Eastern Cooperative Oncology Group (ECOG) performance status of 0 -2 and who had no history of chemotherapy.	The tissue first strategy uses tissue biopsies for diagnostic investigations. Unlike in the tissue-only strategy, a liquid biopsy is performed in cases with undetermined tissue biopsy results. The plasma-first strategy involves the use of a liquid biopsy for all eligible patients. If the outcome of the liquid biopsy is negative, an EGFR mutation test is performed using the remaining tissue collec…	The tissue-only strategy provides a test for the EGFR mutation status using only tissue samples. No additional diagnostic investigations are performed for biopsies with insufficient tissue or indeterminate results.	Health system/payer	Markov	% of patients on appropriate treatment	4 years	No	N/A	No	No	No	CONFLICTS OF INTEREST None declared
Schluckbier (2020) Brazil	Cost-effectiveness analysis comparing companion diagnostic tests for EGFR, ALK, and ROS1 versus next-generation sequencing (NGS) in advanced adenocarcinoma lung cancer patients.	Luciene Schluckebier, Rosangela Caetano, Osvaldo Ulises Garay, Giuliana T. Montenegro, Marcelo Custodio, Veronica Aran, and Carlos Gil Ferreira	Veronica Aran Fundação do Câncer, 212 - Centro, Rio de janeiro, 20231-048 Brazil. Instituto Estadual do Cérebro Paulo Niemeyer, R. do Rezende, 156 - Centro, Rio de Janeiro, 20231-092 Brazil. Email varanponte@gmail.com	BMC Cancer	Population of adult patients affected with adenocarcinoma of NSCLC stage IV	Strategy 3: considers new intervention along with next generation sequencing, with a platform that includes EGFR, ALK and ROS1 genes in a single test.	Strategy 1: RT-PCR for mutation identification of the EGFR gene. If negative, the individual is sent for ALK gene fusion testing; should this test also be negative, the patient continues on to ROS1 gene testing. Strategy 2: differs from strategy 1 in that ALK and ROS1 translocation testing are performed simultaneously by FISH.	Commercial health plan perspective	Decision tree & Markov	QALY	5 years	Yes	0.4	No	No	No	CF and LS have received travel grants from AstraZeneca. OUG changed its affiliation to Roche Diagnostica Argentina, however his contribution was during his time as IECS researcher. All other authors declare that they have no conflicts of interest.
Dong (2022) USA	Cost-Effectiveness of Tumor Genomic Profiling to Guide First-Line Targeted Therapy Selection in Patients With Metastatic Lung Adenocarcinoma.	Olivia M. Dong,, Pradeep J. Poonnen, David Winski, Shelby D. Reed, Vishal Vashistha, Jill Bates, Michael J. Kelley, Deepak Voora	Deepak Voora Duke Center for Applied Genomics & Precision Medicine, Department of Medicine, Duke University School of Medicine, Durham, NC, USA, 27708. Durham VA Medical Center, Department of Veterans Affairs, Durham, NC, USA, 27705. National Oncology Program, Department of Veterans Affairs, Durham, NC, USA, 27705. Email deepak.voora@duke.edu	Value in Health	10 000 hypothetical Medicare beneficiaries with metastatic adenocarcinoma of NSCLC	3 Strategies were considered: Comprehensive genomic profiling (CGP) of 10 oncogenes (ALK, BRAF, EGFR, ERBB2, MET, NTRK1, NTRK2, NTRK3, RET, ROS1) Targeted gene panel testing (TGPT) of 4 oncogenes: (ALK, BRAF, EGFR, ROS1),	no tumour profiling strategy	Health system/payer	Decision tree	QALY	Lifetime	Yes	0	No	No	No	Dr Dong reported receiving grants from National Human Genome Research Institute of the National Institutes of Health (award number 5T32HG008955-03) during the conduct of the study. Dr Kelley reported receiving grants from AstraZeneca, Bristol-Myers Squibb, Genentech, Novartis, and Regeneron; personal fees and donation of use of Watson for Genomics from IBM; and personal fees from PRIME Inc outsid…
Leung (2022) Taiwan	Cost-effectiveness of immune checkpoint inhibitors in the treatment of non-small-cell lung cancer as a second line in Taiwan.	John Hang Leung, Chih-Wen Chang, Agnes LF Chan, Hui-Chu Lang	Hui-Chu Lang Institute of Hospital & Healthcare Administration, National Yang Ming Chiao Tung University, Taipei, 112, Taiwan. Email hclang@nycu.edu.tw	Future Oncology	Adults patients with NSCLC at least 20 years of age and had experienced disease progression after a platinum-containing systemic therapy.	Pembrolizumab Nivolumab Atezolizumab	Docetaxel	Health system/payer	Markov	QALY	10 years	Yes	0.836	No	No	No	The authors have no relevant affiliations or financial involvement with any organization or entity with a financial interest in or financial conflict with the subject matter or materials discussed in the manuscript. This includes employment, consultancies, honoraria, stock ownership or options, expert testimony, grants or patents received or pending, or royalties.
Breast cancer
Saito (2019) Japan	Cost-effectiveness of BRCA1/2 mutation profiling to target olaparib use in patients with metastatic breast cancer.	Shota Saito, Kyoko Nakazawa, Masayuki Nagahashi, Takashi Ishikawa & Kouhei Akazawa	Shota Saito Department of Health Informatics, Niigata University of Health & Welfare, Niigata, Japan. Email hota-saito@nuhw.ac.jp	Personalized Medicine	A hypothetical cohort of 45-year-old women mean weight 50 kg, with a body surface area of 1.43 m2, with metastatic breast cancer and having previously received chemotherapy for HER2-negative or TNBC.	BRCA1/2 mutation profiling, patients harboring a BRCA1/2 mutation received olaparib tablets (300 mg twice daily), while those not harboring the mutation received standard chemotherapy	All patients were administered standeard chemotherapy 2500 mg/m2 capecitabine orally daily for 14 days (repeated every 21 days), or 1.4 mg/m2 eribulin mesylate intravenously on days 1 and 8 (repeated every 21 days), or 30 mg/m2 vinorelbine intravenously on days 1 and 8 (repeated every 21 days).	Health system/payer	Decision tree & Markov	QALY	5 years	Yes	0.02	No	No	No	This study was supported by a grant-in-aid for The Healthcare Science Institute 2017 grant no. 7, and the Japan Society for the Promotion of Science KAKENHI grant no. 16K08889. The authors have no other relevant affiliations or financial involvement with any organization or entity with a financial interest in or financial conflict with the subject matter or materials discussed in the manuscript a…
Ren (2023) China	Economic evaluation of third-line neratinib plus capecitabine versus lapatinib plus capecitabine with HER2+ metastatic breast cancer	Lanqi Ren, Ning Ren, Yu Zheng, Yibei Yang and Qiaoping Xu	Qiaoping Xu Department of Clinical Pharmacology, Key Laboratory of Clinical Cancer Pharmacology and Toxicology Research of Zhejiang Province, Affiliated Hangzhou First People’s Hospital, Cancer Center, Zhejiang University School of Medicine, Hangzhou, China. Email xqp1984@126.com.	Frontiers in Oncology	493 patients with HER2+ metastatic breast cancer	Neratinib plus capecitabine (N + C)	lapatinib plus capecitabine (L + C)	Health system/payer	Decision tree & Markov	QALY	5 years	Yes	0.827	No	No	No	The authors declare that the research was conducted in the absence of any commercial or financial relationships that could be construed as a potential conflict of interest.
Pennarun (2022) Taiwan	Cost-Effectiveness Analysis from a Societal Perspective of Recurrence Index for Distant Recurrence (RecurIndex) in Women with Hormone Receptor-Positive and HER2-Negative Early-Stage Breast Cancer	Nicolas Pennarun, Jian-Ying Chiu, Hsun-Chen Chang, Sean-Lin Huang, Skye Hung-Chun Cheng	Skye Hung-Chun Cheng Department of Radiation Oncology, Koo Foundation Sun Yat-Sen Cancer Center, Taipei, Taiwan. Cancer Center, Taitung Christian Hospital, Taitung, Taiwan. Email Skye@kfsyscc.org	Cancer Management and Research	All women diagnosed with invasive EBC, ER+ and/or PR+, and HER2-tumors, who underwent primary surgery as their first treatment. The population entering the model was assumed to be 43 and 58 years of age for premenopausal and postmenopausal women, respectively.	RI-DR® 18-gene prognostic assay	No RI-DR gene testing	societal	Markov	QALY	Lifetime	Yes	Not reported	No	No	No	Nicolas Pennarun is a consultant for Amwise Diagnostics Pte. Ltd. Jian-Ying Chiu and Sean-Lin Huang are employees of Amwise Diagnostics Pte. Ltd. All other authors have no conflicts of interest to declare for this work.
RCC
Nazha (2018) Canada	Cost-utility of Sunitinib Versus Pazopanib in Metastatic Renal Cell Carcinoma in Canada using Real-world Evidence.	Sara Nazha, Simon Tangua, Anil Kapoor, Michael Jewett, Christian Kollmannsberger, Lori Wood, G. A. Georg Bjarnason, Daniel Heng, Denis Souliéres, Martin Neil Reaume, Naveen Basappa, Eric Lévesque, Alice Dragomir	Alice Dragomir Health Economics and Outcomes Research, Research Institute of the McGill University Health Center, Surgery/Urology, McGill University, 5252 Maisonneuve West, Montreal, QC, H4A 3S5, Canada. Email alice.dragomir@mcgill.ca	Clinical Drug Investigation	Patients with metastatic RCC. The mean age of patients is 64 years with an Eastern Cooperative Oncology Group (ECOG) performance status of 0 - 1	Sunitinib	Pazopanib	Health system/payer	Markov	QALY	5 years	Yes	1	No	No	No	No authors have any competing interests to declare.
Zhu (2023) USA	First-Line Lenvatinib Plus Pembrolizumab or Everolimus versus Sunitinib for Advanced Renal Cell Carcinoma: A United States-Based Cost-Effectiveness Analysis.	Youwen Zhu, Kun Liu, Dong Ding, Libo Peng	Libo Peng Department of oncology, Loudi Central Hospital, The Central Hospital of Loudi Affiliated to the University of South China, Loudi, China. Email libopenghn@163.com	Clinical Genitourinary Cancer	Patients with advanced RCC in the first-line setting.	(1) LP group: lenvatinib plus pembrolizumab (2) LE group: lenvatinib plus everolimus	(3) sunitinib group	Health system/payer	Decision tree & Markov	QALY	20 years	Yes	LP 58.97% LE 28.91%	No	No	No	All of the authors have indicated that they have no competing interests concerning the content of the article. This manuscript is original and has not been previously published, nor has it been simultaneously submitted to any other journal.
Chen (2022) USA, China	Systematic review and cost-effectiveness of pharmacokinetically guided sunitinib individualized treatment for patients with metastatic renal cell carcinoma	Tingting Chen, Jiahe Chen, Chaoxin Chen, Jianming Guo, Xin He, Song Zheng, Maobai Liu and Bin Zheng	Maobai Liu Fujian Medical University Union Hospital, 29,Xinquan Road, Gulou District, Fuzhou City 350001, Fujian Province, China. Email liumaobai@163.com Bin Zheng Department of Pharmacy, Fujian Medical University Union Hospital, Fuzhou 350001, Fujian, ChinaCollege of Pharmacy, Fujian Medical University, Fuzhou, China. Email zhengb5@fjmu.edu.cn	Therapeutic Advances in Medical Oncology	An algorithm was applied to generate pseudo-individual patient data, for patients with metastatic RCC. Age was not specified	Pharmacokinetic guided sunitinib. The PK-guided individual dose will either be increased or decreased depending on the TTLof sunitinib and its metabolites (SU012662)	standard dose of sunitinib. According to clinical trial data, the standard prescribed dose of sunitinib is 50mg/day for 4 weeks, followed by 2weeks of discontinuation	Health system/payer	Markov	QALY	5 years	Yes	1	No	No	No	Conflict of interest statement: The authors declared no potential conflicts of interest with respect to the research, authorship, and/or publication of this article
Redig (2019) Sweden	Real-world cost-effectiveness of targeted therapy in metastatic renal cell carcinoma in Sweden: A population-based retrospective analysis	Josefine Redig, Johan Dalén, Ulrika Harmenberg, Magnus Lindskog, Börje Ljungberg, Sven Lundstam, Rickard Sandin, Thomas Wahlgren, Örjan Åkerborg, Maria Jakobsson	Maria Jakobsson Pfizer AB, Sollentuna, Sweden. Email maria.jakobsson@pfizer.com	Cancer Management and Research	3,430 patients aged ≥ 16 years diagnosed with metastatic RCC	Targeted therapies (TTs): imatinib, gefitinib, erlotinib, sunitinib, sorafenib, dasatinib, lapatinib, nilotinib, everolimus, pazopanib, and axitinib	Therapies used pre-TT introduction	Health system/payer	Real world analysis	LY	4 years	No	N/A	No	No	No	J Redig, J Dalén, and Ö Åkerborg, employees of ICON, were paid consultants to Pfizer for development of this manuscript. B Ljungberg reports personal fees from Ipsen, personal fees from Pfizer, personal fees from Novartis, personal fees from BMS, outside the submitted work. T Wahlgren, R Sandin, and M Jakobsson are employees of and own stock in Pfizer. M Lindskog, S Lundstam, B Ljungberg, and U H…
Chandler (2023) Japan	Cost-effectiveness analysis of cabozantinib compared with everolimus, axitinib, and nivolumab in subsequent line advanced renal cell carcinoma in Japan.	Conor Chandler, Heather Burnett, Kassandra Schaible, Vishnu Senthil, Masafumi Kato, Yuji Miura, Takahiro Osawa, Hiroji Uemura & Hiroyo Kuwabara	Hiroyo Kuwabara Market Access, Public Affairs & Patient Experience, Takeda Pharmaceutical Company Ltd, Tokyo, Japan. Email hiroyo.kuwabara@takeda.com	Journal of Medical Economics	The model population includes Japanese patients with aRCC who have failed at least one prior therapy (i.e. second- or later-line therapies).	Cabozantinib	Everolimus Axitinib Nivolumab	Health system/payer	Partitioned survival model	QALY	Lifetime	Yes	0.7	No	No	No	CC, HB, and SC are employed by Evidera, an independent research company that provides consulting and other research services to life science companies; in their salaried positions, they work with a variety of companies and are precluded from receiving payment or honoraria directly from these organizations for these services rendered. Evidera received payment from Takeda Pharmaceutical Company Lim…
Meng (2018) England	Cost-effectiveness comparison of cabozantinib with everolimus, axitinib, and nivolumab in the treatment of advanced renal cell carcinoma following the failure of prior therapy in England	Jie Meng, Johanna Lister, Anne-Lise Vataire, Roman Casciano, Jerome Dinet	Johanna Lister Analytica Laser Inc., Chester Platz 1, 79539 Lörrach, Germany. Email j.lister@analytica-laser.com	ClinicoEconomics and Outcomes Research	Adult patients in England with advanced renal cell carcinoma (aRCC), who have undergone prior vascular endothelial growth factor receptor (VEGFR)-targeted therapy.	Cabozantinib	Everolimus Axitinib Nivolumab	Health system/payer & Personal Social Services	Partitioned survival model	QALY	30 years	Yes	0.5	No	No	No	The authors report no other conflicts of interest in this work
Melanoma
Mojtahed (2021) USA	Cost-Effectiveness Analysis of Adjuvant Therapy for BRAF-Mutant Resected Stage III Melanoma in Medicare Patients.	Saam A. Mojtahed, Nicole R. Boyer, Saieesh A. Rao, Thomas F. Gajewski, Jennifer Tseng, and Kiran K. Turaga	Kiran K. Turaga Department of Surgery, Division of Biological Sciences, The University of Chicago, Chicago, IL, USA. Email kturaga@surgery.bsd.uchicago.edu.	Annals of Surgical Oncology	Cohort of patients mean age 65 years with Stage III BRAF V600 E muatted melanoma. Patients entered the model 6-weeks after resection	Five treatment arms: ipilimumab monotherapy, nivolumab monotherapy, pembrolizumab monotherapy, dabrafenib + trametinib combination therapy.	No adjuvant treatment	Health system/payer	Microsimulation	QALY	19.4 years	Yes	0.45	No	No	Acknowledged, not modelled	Dr. Thomas Gajewski maintains the following industry relationships. Consultant/advisory board: Roche-Genentech, Merck, Abbvie, Bayer, Jounce, Aduro, Fog Pharma, Adaptimmune, FivePrime, Sanofi, Pyxis, Allogene. Research support: Roche-Genentech, Bristol-Myers Squibb, Merck, Incyte, Seattle Genetics, Celldex, Ono, Evelo, Bayer, Aduro. IP/licensing: Aduro, Evelo. Cofounder/shareholder: Jounce, Pyxis…
Wahler (2022) Germany	Adjuvant treatment of high-risk melanoma - cost-effectiveness analysis of treatment options for BRAF 600 mutated tumors	Steffen Wahler, Alfred Müller, Sabine Fuchs and Johann-Matthias von der Schulenburg	Steffen Wahler St. Bernward GmbH, Friedrich-Kirsten-Straße 40, D-22391 Hamburg, Germany. Email steffen.wahler@t-online.de	Health Economics Review	Patients with resected BRAF V600 mutant stage III melanoma.	1. Dabrafenib and trametinib 2. Nivolumab irrespective of BRAF-mutation status	Observation	Health system/payer	Partitioned survival model	QALY	Lifetime	No	N/A	No	No	No	Sabine Fuchs is employed by Novartis Pharma GmbH. The other authors declare that they have no competing interests.
Mulder (2021) Netherlands	Cost-effectiveness of adjuvant systemic therapies for patients with high-risk melanoma in Europe: a model-based economic evaluation.	E. E. A. P. Mulder, L. Smit, D. J. Grünhagen, C. Verhoef, S. Sleijfer, A. A. M. van der Veldt & C. A. Uyl-de Groot	Evalyn E. A. P. Mulder, Department of Surgical Oncology, Erasmus MC Cancer Institute, Dr. Molewaterplein 40, 3015 GD, Rotterdam, the Netherlands. Email e.e.a.p.mulder@erasmusmc.nl	ESMO Open	Patients with patients with completely resectable, high-risk stage III melanoma.	Immune checkpoint inhibitors Nivolumab Pembrolizumab Targeted therapy Dabrafenib-trametinib	Routine surveillance (Placebo)	societal	Markov	QALY	Lifetime	Yes	1	No	No	No	Disclosure SS is chair of the Centre for Personalized Cancer Treatment (CPCT), member of the SkylineDx Supervisory board (paid to institute), and declares patents on assays detecting CECs, EpCAM-neg CTCs, and CTC-ARv7 detection and outcome to cabazitaxel. AV is advisory board member for Bristol-Myers Squibb, Ipsen, Merck Sharp & Dohme, Novartis, Pierre Fabre, Pfizer, Roche, Eisai, and Sanofi. All…
Charpentier (2023) France	Analysis of cost-effectiveness of chemotherapeutic agents and new therapies for the management of unresectable and metastatic melanoma.	Clément Charpentier, Valéry-Pierre Riche, Jean-Michel Nguyen, Romain Guile, Émilie Varey, Clémentine Fronteau, Laurent Flet, Patrick Thomare, Alexandra Poinas, Amir Khammari, Brigitte Dreno	Brigitte Dreno Univ Angers, INSERM, Immunology and New Concepts in Immunotherapy, INCIT, UMR 1302, Nantes Université, Nantes, France. Email brigitte.dreno@atlanmed.fr	European Journal of Dermatology	Patients with unresectable and metastatic melanoma Patients between 2008 and 2012 were compared against patients 2013-2017	Between 2013 and 2017, 161 patients treated with immunotherapy or targeted therapy as a first-line treatment were included.	Between 2008 and 2012, 161 patients treated with palliative chemotherapy as a first-line treatment were included.	Health system/payer	Retrospective analysis	LY	5 years	Yes	0.9	No	Acknowledged, not modelled	No	Conflicts of interest: none.
Bensimon (2020) USA	An Economic Evaluation of Pembrolizumab Versus Other Adjuvant Treatment Strategies for Resected High-Risk Stage III Melanoma in the USA.	Arielle G. Bensimon, Zheng-Yi Zhou, Madeline Jenkins, Yan Song, Wei Gao, James Signorovitch, Clemens Krepler, Emilie Scherrer, Jingshu Wang, Raquel Aguiar-Ibáñez	Raquel Aguiar-Ibáñez Merck Sharp & Dohme BV, Harleem, The Netherlands. Email raquel.aguiar-ibanez@merck.com	Clinical Drug Investigation	adults with complete resection of high-risk stage IIIA, IIIB, or IIIC melanoma, consistent with enrollment criteria in KEYNOTE-054 and EORTC-18071. The BRAF+ subgroup was modelled separately to include comparisons with dabrafenib+trametinib	Pembrolizumab, 200 mg administered intravenously (IV) every 3 weeks for up to 1 year or 18 doses	Targeted therapy Dabrafenib+trametinib was compared to pembrolizumab and observation in the BRAF+ subgroup.	Health system/payer	Markov	QALY	Lifetime	Yes	0.177	No	No	No	Arielle G. Bensimon, Zheng-Yi Zhou, Madeline Jenkins, Yan Song, Wei Gao, and James Signorovitch are employees of Analysis Group, Inc., which received consultancy fees from Merck and Co. in connection with this study. Clemens Krepler, Emilie Scherrer, Jingshu Wang, and Raquel Aguiar-Ibáñez are employees of Merck Sharp & Dohme Corp., a subsidiary of Merck & Co., Inc., Kenilworth, NJ, USA.
Wu (2020) USA	Frontline BRAF Testing-Guided Treatment for Advanced Melanoma in the Era of Immunotherapies: A Cost-Utility Analysis Based on Long-term Survival Data.	Bin Wu & Lizheng Shi	Lizheng Shi Department of Global Health Management and Policy, Tulane University School of Public Health and Tropical Medicine, New Orleans, Louisiana. Email lshi1@tulane.edu	JAMA Dermatology	Newly diagnosed advanced melanoma with unknown BRAF pathogenic variant status.	(5) BRAF pathogenic variant testing followed by nivolumab for BRAF wild-type tumor and nivolumab plus ipilimumab for confirmed BRAF pathogenic variant (BRAF-guided NivIpi-Niv strategy), (6)BRAF pathogenic variant testing followed by pembrolizumab every 3 weeks for BRAF wild-type tumor and dabrafenib plus trametinib for confirmed BRAF pathogenic variant (BRAF-guided Pem-DT strategy), (7) BRAF path…	(1) ipilimumab, (2) nivolumab, (3) nivolumab plus ipilimumab, (4) pembrolizumab every 3 weeks,	Health system/payer	Partitioned survival model	QALY	Lifetime	Yes	Not reported	No	No	No	Conflict of Interest Disclosures: None reported.
Li (2023) USA	Cost-effectiveness of immune checkpoint inhibition and targeted treatment in combination as adjuvant treatment of patient with BRAF-mutant advanced melanoma.	Si Ni Li, Xiaomin Wan, Liu Bao Peng, Ya Min Li and Jian He Li	Jian He Li Department of Pharmacy, The Second Xiangya Hospital, Central South University, Changsha, 410011, China. The Second Xiangya Hospital, Central South University, 139 Renmin Middle Road, Changsha, 410011, Hunan, China. Email lijianhexy@126.com	BMC Health Services Research	generated a 50,000 baseline sample of patients. Patients had a mean age of 54years, and all patients had BRAF mutation advanced melanoma.	(1) atezolizumab+vemurafenib+cobimetinib, (2) vemurafenib + cobimetinib, (3) dabrafenib + trametinib, or (4) encorafenib + binimetinib.		Health system/payer	Microsimulation	QALY	Lifetime	Yes	0	No	No	No	There is no conflict of interest between all authors.
Gil-Rojas (2021) Colombia	Cost-Effectiveness of the Dabrafenib Schedule in Combination With Trametinib Compared With Other Targeted Therapies, Immunotherapy, and Dacarbazine for the Treatment of Unresectable or Metastatic Melanoma With BRAFV600 Mutation in Colombia.	Yaneth Gil-Rojas, Pieralessandro Lasalvia, Fabián Hernández, Camilo Castañeda-Cardona, Johanna Castrillón-Correa, Daniel Herrera, Diego Rosselli	Yaneth Gil-Rojas Department of Economic Studies, Neuroeconomix, Bogotá, Colombia. Email yaneth@neuroeconomix.com	Value in Health Regional Issues	The target population were patients with a diagnosis of unresectable or metastatic melanoma with the BRAFV600 mutation, not previously exposed to BRAF or MEK inhibitors or other systemic treatment prescribed for unresectable or metastatic disease.	(D+T) dabafenib in combination with trametinib. In this schedule, a dose of 150 mg of dabrafenib twice daily (two 75-mg capsules every 12 hours) and 2 mg of trametinib (1 tablet) once a day is recommended	Vemurafenib Vemurafenib + cobimetinib Nivolumab Ipilimumab Nivolumab + Ipilimumab Pembrolizumab Dacarbazine	Health system/payer	Partitioned survival model	QALY	Lifetime	Yes	0	No	No	No	Drs Gil-Rojas, Lasalvia, Hernández, Castañeda, and Rosselli reported receiving grants from Novartis Colombia during the conduct of the study. Drs Castrillón-Correa and Herrera are employed by Novartis Pharmaceuticals. The submitted work was conducted during their employment at Novartis. Dr Rosselli is an editor for Value in Health Regional Issues and had no role in the peer-review process of this…
Tarhini (2019) USA	Clinical and economic outcomes associated with treatment sequences in patients with BRAF-mutant advanced melanoma.	Ahmad Tarhini, David McDermott, Apoorva Ambavane, Komal Gupte-Singh, Valerie Aponte-Ribero, Corey Ritchings, Agnes Benedict, Sumati Rao, Meredith M Regan & Michael Atkins	Ahmad Tarhini Department of Hematology & Oncology, Cleveland Clinic, Taussig Cancer Institute, Cleveland, OH, 44106, USA. Email tarhina1@ccf.org	Immunotherapy	Patients with advanced BRAF-mutaant melanoma based on the patient characteristics from the CheckMate 067 and 069 trials.	First-line anti-PD-1 + anti-CTLA-4; second-line BRAF + MEK inhibitors First-line anti-PD-1; second-line BRAF + MEK inhibitors First-line BRAF + MEK inhibitors; second-line anti-PD-1		Health system/payer	Discrete event simulation	QALY	30 years	Yes	0.9	No	No	No	This study was supported by Bristol-Myers Squibb (NJ, USA). A Tarhini has disclosed a consulting or advisory role with Bristol-Myers Squibb and having received research funding from Bristol-Myers Squibb, Merck Sharp & Dohme, Amgen, Novartis, Incyte and Prometheus Laboratories. A Tarhini has also disclosed a consulting or advisory role with Novartis, Genentech-Roche, Array Biopharma, NewLink Genet…
Kandel (2022) France	Cost-Effectiveness Analysis of Sequential Treatment Strategies for Advanced Melanoma in Real Life in France.	Marguerite Kandel, Aurélie Bardet, Stéphane Dalle, Clara Allayous, Laurent Mortier, Bernard Guillot, Caroline Dutriaux, Marie-Thérèse Leccia, Sophie Dalac, Henri Montaudie, Philippe Saiag, Delphine Legoupil, Florence Brunet-Possenti, Jean-Philippe Arnault, Julie De Quatrebarbes, Marie Beylot-Barry, Eve Maubec, Thierry Lesimple, François Aubin, Jean-Jacques Grob, Florence Granel-Brocard, Pierre-Em…	Isabelle Borget Department of Biostatistics and Epidemiology, Gustave Roussy, Paris-Saclay University, 94800 Villejuif, France. Oncostat-U1018, Inserm, Paris-Saclay University, “Ligue Contre le Cancer” Labeled Team, 94800 Villejuif, France. GRADES Team, University Paris-Saclay, 91400 Saclay, France. Email isabelle.borget@gustaveroussy.fr	Current Oncology	Patients had confirmation of advanced primary melanoma (unresectable stage III or stage IV), diagnosed at age 18 years or older, without prior systemic treatment other than adjuvant treatment.	Five sequences for the first and subsequent line of treatment of the BRAF-m population were included: Anti-PD1 ‚Üí BI-TT, BI-TT ‚Üí Anti-PD1, IPI+NIVO ‚Üí BI-TT, MONO-TT ‚Üí BI-TT and MONO-TT ‚Üí Anti-PD1. For the BRAF-wt population, the comparison is based on the treatments received in the first line, regardless of the second line		Health system/payer	Multistate model	QALY	10 years	No	N/A	No	No	No	S.D. reports institutional research funding BMS, MSD, Roche; and an immediate family member who is employed by Sanofi and owns stock or other ownership interest in the company, was consulted by BMS, MSD, reports nonfinancial support BMS, was speakers’ bureau for BMS, MSD all outside the submitted work. A.B. was consulted by Roche. C.A. reports nonfinancial support from BMS, Amgen, and Roche outsi…
Cholangiocarcinoma
Chen (2023) Taiwan	Cost-effectiveness of pemigatinib as a second-line treatment for advanced intrahepatic cholangiocarcinoma with fibroblast growth factor receptor 2 fusions in Taiwan: from the evidence of the phase II trial and the perspective of Taiwan's National Health I	Zi-Rong Chen, Chen-Han Chueh, Nai-Jung Chiang & Yi-Wen Tsai	Nai-Jung Chiang Department of Oncology, Taipei Veterans General Hospital, Taipei, Taiwan. School of Medicine, College of Medicine, National Yang Ming Chiao Tung University, Taipei, Taiwan. Email njchiang@vghtpe.gov.tw Yi-Wen Tsai Institute of Health and Welfare Policy, College of Medicine, National Yang Ming Chiao Tung University, Taipei, Taiwan. Email ywtsai@nycu.edu.tw	Cost Effectiveness and Resource Allocation	Adults with histologically or cytologically confirmed disease progression after at least one systemic cancer therapy	13.5 mg of oral pemigatinib every 3 weeks (2 weeks on and 1 week of) until disease progression	Comparator 1: oxaliplatin 85 mg/m2, L-folinic acid 175 mg (or folinic acid 350 mg), fuorouracil 400 mg/m2 (bolus), and fuorouracil 2400 mg/m2 as a 46h continuous intravenous infusion every two weeks Comparator 2: leucovorin 400 mg/m2 and fuorouracil 2400 mg/m2 every 2 weeks, as in the NIFTY trial. Treatment until progression	Health system/payer	Partitioned survival model	QALY	5 years	Yes	4.6% - 6.5%	No	No	No	Nai-Jung Chiang has received payment for lectures from TTY Biopharm Company Limited, Ono Pharmaceutical Co., Ltd., Bristol Myers Squibb, PharmaEngine, Inc., and ACT Genomics Co., Ltd. Zi-Rong Chen, Chen-Han Chueh, and Yi-Wen Tsai declare that they have no conflicts of interest. This research was independently originated and conducted by the authors.
Chueh (2023) Taiwan	Cost-Effectiveness Analysis of a New Second-Line Treatment Regimen for Advanced Intrahepatic Cholangiocarcinoma: Biomarker-Driven Targeted Therapy of Pemigatinib Versus 5-FU Chemotherapy.	Chen-Han Chueh, Yi-Wen Tsai, Zi-Rong Chen, Ming-Neng Shiu, Yu-Wen Wen, Nai-Jung Chiang	Nai-Jung Chiang Department of Oncology, Taipei Veterans General Hospital, Taipei, Taiwan. School of Medicine, College of Medicine, National Yang Ming Chiao Tung University, Taipei, Taiwan. Email njchiang@vghtpe.gov.tw Yi-Wen Tsai Institute of Health and Welfare Policy, College of Medicine, National Yang Ming Chiao Tung University, Taipei, Taiwan. Email ywtsai@nycu.edu.tw	PharmacoEconomics	Hypothetical target patient population was patients with advanced Intrahepatic cholangiocarcinoma who did not respond to first-line systemic therapy	Pemigatinib monotherapy and mFOLFOX regimens based on FGFR2 status	Fluorouracil chemotherapy (5-FU)	Health system/payer	Partitioned survival model	QALY	5 years	Yes	53.2% - 56.5%	No	No	No	Nai-Jung Chiang has received payment for lectures from TTY Biopharm Company Limited, Ono Pharmaceutical Co., Ltd., Bristol Myers Squibb, PharmaEngine, Inc., and ACT Genomics Co., Ltd. Zi-Rong Chen, Chen-Han Chueh, and Yi-Wen Tsai declare that they have no conflicts of interest. This research was independently originated and conducted by the authors.
Leukemia
Pandya (2021) USA	Cost-effectiveness of gilteritinib for relapsed/refractory FLT3mut+ acute myeloid leukemia.	Bhavik J Pandya, Cynthia Z Qi, Andy Garnham, Hongbo Yang, Manasee V Shah, and Amer M Zeidan,	Bhavik J Pandya Astellas Pharma Global Development, Inc., Northbrook, IL. Email bhavik.pandya@astellas.com	Journal of Managed Care and Specialty Pharmacy	Adult patients with R/R FLT3mut+ acute myeloid leukemia, median age of 62 years.	Gilteritinib	Standard care - azacitidine (25.8%), FLAG-IDA (33.9%), MEC (26.6%), and LoDAC (13.7%). Best supportive care defined as palliative care with no active leukemia-directed therapy.	Health system/payer	Decision tree & partitioned survival model	QALY	Lifetime	Yes	90.5% - 99.8%	No	No	No	This work was supported by Astellas Pharma, Inc., which was involved in all stages of the research and manuscript development. Garnham, Pandya, and Shah are employees of Astellas and hold stock/stock options. Zeidan consulted and received personal fees/honoraria and research funding from Astellas. Zeidan also has received research funding from Celgene/BMS, Abbvie, Astex, Pfizer, Medimmune/AstraZe…
Prostate cancer
Parmar (2021) Canada	A cost-utility analysis of apalutamide for metastatic castration-sensitive prostate cancer	Ambica Parmar, Narhari Timilshina, Urban Emmenegger, Martin Smoragiewicz, Beate Sander, Shabbir Alibhai, Kelvin K.W. Chan	Kelvin K.W. Chan Odette Cancer Centre, Sunnybrook Health Sciences Centre, Toronto, ON, Canada. Ontario Health, Toronto, ON, Canada; Toronto Health Economic and Technology Assessment Collaboration, University Health Network, Toronto, ON, Canada. Canadian Applied Research in Cancer Control, Toronto, ON, Canada. Email kelvin.chan@sunnybrook.ca	Canadian Urological Association Journal	Base-case cohort of Canadian men with newly diagnosed metastatic castration-senstive prostate Ca	apalutamide + ADT	ADT alone	Health system/payer	State transition model	QALY	20 years	Yes	Not reported	No	No	No	Competing interests: The authors do not report any competing personal or financial interests related to this work.
Barbier (2022) Switzerland	Survival modelling and cost-effectiveness analysis of treatments for newly diagnosed metastatic hormone-sensitive prostate cancer.	Michaela C. Barbier, Yuki Tomonaga, Dominik Menges, Henock G. Yebyo, Sarah R. Haile, Milo A. Puhan, Matthias Schwenkglenks	Michaela C. Barbier Institute of Pharmaceutical Medicine (ECPM), University of Basel, Basel, Switzerland. Email michaela.barbier@unibas.ch	PLOS One	A hypothetical cohort of men with a median starting age of 67 years with metastatic hormone sensitive prostate cancer, either as initial diagnosis or at progression after prior local therapy. Previous systemic therapy was not allowed.	5 interventions were modelled. All patients received androgen deprivation therapy (ADT), 3 groups received an additional targeted therapy and 1 group received additional chemotherapy. 1. ADT alone 2. ADT+docetaxel (chemotherapy) 3. ADT+abiraterone (TT) 4. ADT+apalutamide (TT) 5. ADT+enzalutamide (TT)		Health system/payer	Markov	QALY	30 years	Yes	0.832	No	No	No	The authors have declared that no competing interests exist.
Su (2020) USA	Cost-Effectiveness of Genomic Test-Directed Olaparib for Metastatic Castration-Resistant Prostate Cancer	Dan Su, Bin Wu and Lizheng Shi	Lizheng Shi Department of Global Health Management and Policy, School of Public Health and Tropical Medicine, Tulane University, New Orleans, LA, United States. Email lshi1@tulane.edu Bin Wu Department of Pharmacy Medical Decision and Economic Group, Ren Ji Hospital, South Campus, School of Medicine. Email scilwsjtu-wb@yahoo.com	Frontiers in Phamacology	Adults patients with metastatic castration-resistant prostate cancer and with a mutation in 1 of 3 genes BRCA1, BRCA2 and ATM (Scenario A). Or when patients had a mutation in 1 of 15 genes BRCA1, BRCA2, ATM, BRIP1, BARD1, CDK12, CHEK1, CHEK2, FANCL, PALB2, PPP2R2A, RAD51B, RAD51C, RAD51D, and RAD54L gene alterations (scenario B)	Olaparib Olaparib was tested vs standard of care in patients with a mutation in 1 of 3 genes BRCA1, BRCA2 and ATM (Scenario A). Or when patients had a mutation in 1 of 15 genes BRCA1, BRCA2, ATM, BRIP1, BARD1, CDK12, CHEK1, CHEK2, FANCL, PALB2, PPP2R2A, RAD51B, RAD51C, RAD51D, and RAD54L gene alterations (scenario B)	SoC	Health system/payer	Decision tree & Partitioned survival model	QALY	Lifetime	Yes	Scenario A 86% Scenario B 100%	No	No	No	The authors declare that the research was conducted in the absence of any commercial or financial relationships that could be construed as a potential conflict of interest
Gastrointestinal cancers
Banerjee (2020) USA	Cost-effectiveness Analysis of Genetic Testing and Tailored First-Line Therapy for Patients With Metastatic Gastrointestinal Stromal Tumors.	Sudeep Banerjee, Abhishek Kumar, Nicole Lopez, Beiqun Zhao, Chih-Min Tang, Mayra Yebra, Hyunho Yoon, James D. Murphy, Jason K. Sicklick,	James D. Murphy Department of Radiation Medicine and Applied Sciences, University of California, San Diego. Email j2murphy@health.ucsd.edu Jason K Sicklick Department of Surgery, Division of Surgical Oncology, University of California, San Diego. Email jsicklick@health.ucsd.edu	JAMA Network Open	Patients with metastatic gastrointestinal stromal tumours	Patients in population group 1 and 3 started low-dose imatinib (ie, 400 mg) as first-line therapy. Disease progression prompted dose escalation to high-dose imatinib (ie, 800 mg). The second occurrence of disease progression was treated with sunitinib. The third occurrence of disease progression was considered treatment failure and patients received best supportive care. Patients in population gr…	Empirical imatinib therapy	Health system/payer	Markov	QALY	10 years	Yes	0.699	No	No	No	Conflict of Interest Disclosures: Dr Kumar reported receiving personal fees from and having an equity stake in Sympto Health. Dr Murphy reported receiving personal fees from Boston Consulting Group outside the submitted work. Dr Sicklick reported receiving personal fees from Deciphera, grants from Foundation Medicine, research funding from Novartis Pharmaceuticals and Amgen Pharmaceuticals, and s…
Gynaecological cancers
Richardson (2023) USA	Sequential Targeted Therapy for Advanced, Metastatic, and Recurrent Cervical Cancer: A Cost-Effectiveness Analysis of the Patient Journey.	Michael T. Richardson, Kristopher Attwood, Gabriella Smith, Su-Ying Liang, Katherine LaVigne Mager, Krishnansu S. Tewari, Robert L. Coleman, Daniel S. Kapp, John K. Chan, and Bradley J. Monk	Bradley J. Monk Honor Health Research Institute, University of Arizona, Creighton University, Phoenix, AZ, USA. Email bmonk@gog.org	Cancer Control	Patients with recurrent and metastatic cervical cancer	3 potential treatment sequences: (1) doublet first-line chemotherapy + bevacizumab (chemo-bev), then second-line cemiplimab (cemi) [chemo + bev- cemi] (2) doublet chemo + bev + pembrolizumab (chemo + bev + pemb), then second-line single agent chemo 6 [chemo + bev + pemb-chemo] (3) doublet chemo+ bev + pemb, then second-line tisotumab vedotin (tiso) [chemo + bev + pemb-tiso].	prior standard of care with chemo + bev followed by single agent chemotherapy (chemo)	Health system/payer	Markov	QALY	5 years	No	N/A	No	No	No	The author(s) declared the following potential conflicts of interest with respect to the research, authorship, and/or publication of this article: Dr. Chan: Acerta, Aravive, AstraZeneca, Biodesix, Clovis, Eisai, Janssen/J and J, Oxigene/Mateon, Roche/Genentech, and Glaxosmithkline/Tesaro. Dr. Coleman: Agenus, Alkermes, AstraZeneca, Clovis, Deciphera, Eisai/BMS, Genelux, Genmab, GSK, Immunogen, On…
Cancer agnostic treatment
Vellekoop (2023) England, Hungary Netherlands	Cost-effectiveness of alternative NTRK testing strategies in cancer patients followed by histology-independent therapy with entrectinib: an analysis of three European countries.	Heleen Vellekoop, Simone Huygens, Matthijs Versteegh, László Szilberhorn, Tamas Zelei, Balazs Nagy, Rositsa Koleva-Kolarova, Sarah Wordsworth & Maureen Rutten-van Molken	Maureen Rutten-van Molken Institute for Medical Technology Assessment, Erasmus University Rotterdam, P.O. Box 1738, 3000 DR Rotterdam, The Netherlands. Email m.rutten@eshpm.eur.nl	Personalized Medicine	The target population comprised adult patients with locally advanced or metastatic solid tumors who had received one or more lines of treatment and were willing to undergo further (testing and) treatment	4 NTRK testing strategies using NGS were compared. Strategy 1: IHC test for all tumor types Strategy 2: RNA-NGS test for all tumor types Strategy 3: , IHC test followed by RNA-NGS in patients with a positive IHC test result for all tumor types. Strategy 4: stratified test strategies depending on the NTRK fusion prevalence and TRK wild-type protein expression of the tumor types.	No testing	Health system/payer	Decision tree & microsimulation	QALY	5 years	Yes	0	No	No	No	The HEcoPerMed project has received funding from the European Union’s Horizon 2020 research and innovation program under grant agreement No. 824997. The authors have no other relevant affiliations or financial involvement with any organization or entity with a financial interest in or financial conflict with the subject matter or materials discussed in the manuscript apart from those disclosed
Palliative care and end-of-life
Ree (2022) Norway	Cost-effectiveness of molecularly matched off-label therapies for end-stage cancer - the MetAction precision medicine study.	Anne Hansen Ree, Gunhild M. Mælandsmo, Kjersti Flatmark, Hege G. Russnes, Mónica Gómez Castañeda and Eline Aas	Anne Hansen Ree Department of Oncology, Akershus University Hospital, Lørenskog, Norway. Institute of Clinical Medicine, University of Oslo, Oslo, Norway. Email a.h.ree@medisin.uio.no	Acta Oncoligica	Adult patients with refractory end-stage cancer with a life expectancy of at least 3 months.	Genomic molecularly matched off-label therapies for end-stage cancer	First analysis MetAction patients devoid of actionable tumour targets Second analysis All MetAction cases with external BSC controls from published RCTs with similar patient populations where genetic tumour testing had not been performed.	Health system/payer	Partitioned survival model	QALY	10 years	Yes	RECOURSE 2% MetAction 27%	No	No	No	Prof. A.H. Ree has received honoraria from Merck Sharp & Dohme and Bristol-Myers Squibb and research funding (fees to institution) from Bristol-Myers Squibb. Prof. K. Flatmark has received research funding (fees to institution) from Bayer Pharma. Prof. H.G. Russnes has received honoraria (fees to institution) from AstraZeneca, Pfizer, InCyte, Merck and Roche and research funding (fees to institut…
Edwards (2018) UK	Axitinib, cabozantinib, everolimus, nivolumab, sunitinib and best supportive care in previously treated renal cell carcinoma: a systematic review and economic evaluation.	Steve J Edwards, Victoria Wakefield, Peter Cain, Charlotta Karner, Kayleigh Kew, Mariana Bacelar, Natalie Masento, Fatima Salih	Steve J Edwards BMJ Technology Assessment Group, BMJ, London, UK. Email sedwards@bmj.com	Health Technology Assessment	People with previously treated amRCC who received previous VEGF-targeted therapy	Axitinib, cabozantinib, everolimus, nivolumab and sunitinib	Best supportive care	Health system/payer & Personal Social Services	Partitioned survival model	QALY	Lifetime	Yes	Not reported	No	No	No	The British Medical Journal (BMJ) Technology Assessment Group (TAG) and editorial team of the BMJ work independently of one another. The views and opinions expressed in this report are those of the BMJ-TAG. No competing interests were declared that affect the impartiality of this report.

## Sheet: Copy for Stata
Article	Population	Intervention	Comparator	Perspective	Model	Outcome	Time Horizon	PSA	Probability of CE reported	Equity	System Dynamics	Consumer preferences for GM	continuumpoint
Manchanda (2018) US, UK	All non-Ashkenazi Jewish women age 30 years or older. Seperate populations are considered from US and UK perspective.	Strategy A: clinical criteria/FH-based panel testing for BRCA1/BRCA2/RAD51C/ RAD51D/BRIP1/PALB2 mutation Strategy B: population-testing for BRCA1/BRCA2/RAD51C/RAD51D/BRIP1/PALB2 mutations.	Current practice standard FH-based testing for BRCA1/BRCA2 mutations	Health system/payer	Decision tree	QALY	Lifetime	Yes	0.837	No	Acknowledged, not modelled	Yes, based on clinical research	1
Manchanda (2020) UK, US, Netherlands, China, Brazil, India	All general population women ≥30 years in the UK, USA, Netherlands, China, Brazil, and India.	Population-based testing	Family history-based testing.	Health system/payer	Markov	QALY	Lifetime	Yes	UK 100% US 100% Netherlands 100% China 100% Brazil 100% India 22.2%	No	Acknowledged, not modelled	Yes, based on clinical research	1
Pashayan (2018) UK	A hypothetical cohort of 364 500 women in the United Kingdom, aged 50 years, with follow-up to age 85 years	(1) no screening, (2) age-based screening (mammography screening every 3 years from age 50 to 69 years), and (3) risk-stratified screening (a proportion of women aged 50 years with a risk score greater than a threshold risk were offered screening every 3 years until age 69 years)	See intervention	Health system/payer	Life table model	QALY	35 years	Yes	up to 75%	No	Acknowledged, not modelled	No	1
Guzauskas (2020) US	30 year old women or 45 year old women from an unselected population of previously undiagnosed women.	population screening for HBOC in an unselected population of previously undiagnosed women	no population screening In both scenarios routine family history-based testing (ie, the status quo policy) was available	Health system/payer	Decision tree & Markov	QALY	Lifetime	Yes	78% - 100%	No	No	Yes, based on assumption	1
Michaan (2021) Israel	Whole female population starting at 30 years of age.	Screening using a 14- mutation panel most commonly used for BRCA genetic testing in Israel. This panel includes the three most common BRCA founder mutations.	No screening	Health system/payer	Decision tree & Markov	QALY	Lifetime	Yes	0.9	No	Acknowledged, not modelled	No	1
Oh (2023) US	40-year-old women without a history of breast cancer.	Knowledge of one's BRCA status by age 40	No knowledge of BRCA status	Health system/payer & societal	Decision tree & Markov	QALY	Lifetime	Yes	0.601	No	No	No	1
Michaelson-Cohen (2022) Israel	Ashkenazi Jewish women aged 30-65 in Israel.	Population screening (specific test poorly described)	A. International family history (IFH) criteria, with testing for women with >10% risj of BRCA carrier B. Cascade testing	Health system/payer	Decision tree	QALY	Lifetime	Yes	Not reported	No	Acknowledged, not modelled	Yes, based on clinical research	1
Patel (2018) UK, US	Sephardi Jewish women ≥ 30years.	Population screening	Current practice of clinical criteria/family histroy screening	Health system/payer	Markov	QALY	Lifetime	Yes	1	No	Acknowledged, not modelled	No	1
Muller (2019) Germany	A cohort of 35-year-old women with a BRCA1/2 mutation probability of ≥10% without a history of breast or ovarian cancer.	Genomic screen and treat strategy	No screening	Health system/payer	Markov	QALY	Lifetime	Yes	92%-99%	No	No	No	1
Simoes Correa-Galdani (2021) Brazil	A cohort of healthy women aged 30 years having a first- or second-degree relative affected by BRCA-associate cancer	BRCA 1/2 The three main components are genetic counselling by a trained health professional (i.e. evaluation of individual risk and patient education of risk-reducing alternatives), genetic testing and different surgical/non-surgical preventive options. The preventive options for women testing positive were (i) intensified surveillance, defined as yearly breast examination by physicians and alter…	No screening (no prophylactic treatment)	Health system/payer	Markov	QALY	Lifetime	Yes	80-99%	No	Acknowledged, not modelled	No	1
Mital (2022) US	American women aged 40-49.	8 Screening strategies were compared Strategy 1: No screening Strategy 2: Annual screening for all Strategy 3 (after mammogram) AI + no screening for low-risk‚Äô Strategy 4: AI + biennial screening for lowrisk Strategy 5: PRS + no screening for low-risk Strategy 6: PRS + biennial screening for low-risk Strategy 7 : Family history + no screening for low-risk Strategy 8: Family history + biennial s…	See intervention	Health system/payer	Decision tree & microsimulation	QALY	Lifetime	Yes	0.96	No	No	No	1
Wong (2021) Sinagapore	Singaporean women aged 35 to 74	Tailored screening strategy, individuals aged 35 to 74 will be genotyped by buccal swab and asked to complete a questionnaire on breast cancer risk factors, before being stratified into three risk groups based on their initial PRS - low, intermediate, and high	Mammogram screening every 2 years	Health system/payer	Markov	QALY	40 years	Yes	1	No	Acknowledged, not modelled	No	1
Tuffaha (2018) Australia	Women with breast cancer who had at least a 10% pretest BRCA mutation probability, and first- and second-degree relatives of women who test positive	BRCA testing in women with breast cancer, and cascade testing in family members of BRCA mutation carriers	No BRCA testing	Health system/payer	Markov	QALY	Lifetime	Yes	0.85	No	No	No	1
Sun (2022) China	Chinese adult women diagnosed with breast cancer	Strategy A: BRCA1/BRCA2/PALB2 testing for all BC patients Strategy B: BRCA1/BRCA2-testing for BC patients fulfilling FH/clinical criteria	Strategy C: No genetic testing	Health system/payer & societal	Microsimulation	QALY	Lifetime	Yes	0.942	Acknowledged, not modelled	Acknowledged, not modelled	No	1
Hoskins (2019) Canada	2786 women with epitheleal ovarian cancer; 766 first and 207 second-degree female relatives; mean age 50.	Cascade testing with resulting targeted risk reducing surgery in mutation carriers	Non-testing/no RRS with treatment of EOC if it developed	Health system/payer	Patient level simulation	QALY	50 years	Yes	1	No	Acknowledged, not modelled	No	1
Kemp (2018) UK	Adult women with breast cancer	Combining with the equivalent ovarian cancer study provides 5 simple cancer-based criteria for BRCA testing with a 10% mutation rate: (1) ovarian cancer; (2) breast cancer diagnosed when patients are 45 years or younger; (3) 2 primary breast cancers, both diagnosed when patients are 60 years or younger; (4) triple-negative breast cancer; and (5) male breast cancer. A sixth criterion breast cancer…	No testing	Health system/payer	Patient level simulation	QALY	50 years	Yes	0.99	No	Acknowledged, not modelled	No	1
Ramos (2018) Brazil	Family members of ovarian cancer cases who had previously undergone genetic testing or had a prior diagnosis of malignant breast and ovarian neoplasms, and family members who were not carriers of mutations in the BRCA1/2 genes had the same risk as the general population for the development of malignant breast and ovarian neoplasms.	Performing genetic tests on first-degree female family members of patients who have ovarian cancer and the germline mutation	No Genetic testing (breast MRI and bilateral mammography if risk algorithm > 10%)	Health system/payer	Markov	Cancer case avoided	40 years	No	N/A	No	No	No	1
Kwon (2019) Canada	Women entered the model at an average age of 40, they had not yet undergone a mastectomy or oophorectomy, and they had not yet been diagnosed with breast or ovarian cancer.	(2) BRCA mutation testing for all, followed by risk-reducing surgery (bilateral salpingooophorectomy, with or without mastectomy and reconstruction) for confirmed mutation carriers (universal BRCA testing) (3) risk-reducing bilateral salpingo-oophorectomy for all, without BRCA testing (‚Äúuniversal RRBSO‚Äù)	(1) no testing	Health system/payer	Markov	QALY	50 years	No	N/A	No	No	No	1
Moya-Alarcon (2019) Spain	Non-mucinous high-grade endometriod ovarvian cancer patients without family history of OC or BC (initial population). It was considered that the average age at the diagnosis of those patients is 51	BRCA1/2-testing scenario: genetic counselling (one visit and a germline BRCA1/2 test), RRS, surveil- lance (one annual magnetic resonance imaging (MRI) and one annual mammography, along with one biannual transvaginal ultrasound and one biannual CA125 test),	No-testing scenario: cancer management for the index population and their relatives that developed BC and/or EOC and palliative care	Health system/payer	Patient level simulation	QALY	50 years	Yes	0.891	No	No	No	1
Hurry (2020) Canada	Adult women with breast or ovarian cancer	BRCA testing driven surgical prevention	Treatment if cancer develops	Health system/payer	Patient level simulation	QALY	50 years	Yes	0.965	Acknowledged, not modelled	No	Yes, based on literature	1
Lourencao (2022) Brazil	A cohort of 30-year-old Brazilian women without a history of breast or ovarian cancer but with first or second-degree relatives who have BRCA-related cancer and that fulfilled the National Comprehensive Cancer Network (NCCN) clinical criteria for BRCA testing.	Genetic counselling and BRCA1/2 genetic testing followed by different surgical/non-surgical preventive option	Not performing genetic testing or carrying out the preventive/risk reduction measures	Health system/payer	Decision tree & Markov	QALY	70 years	Yes	0.68	No	No	Yes, based on assumption	1
Thomas (2021) UK	All patients are assumed to have normal colorectal epithelium at age-30	Risk stratification strategy Ma - includes BMI, smoking, alcohol and physical activity Jeon - includes 57 small nucleotide polymorphisms (SNPs) MaJeon - All risk factors in Ma and Jeon Hughe - 120 SNPs Total risk - BMI, Smoking Alocohol, 120 SNPs Total risk plus sex - total risk plus sex	FIT120 - [biennial Fecal immunochemical test at a threshold of 120 mg/g (FIT120), age 60]	Health system/payer	Microsimulation	QALY	Lifetime	Yes	0.96	Acknowledged, not modelled	Acknowledged, not modelled	Acknowledged, not modelled	1
Cenin (2020) Australia	General population of 100 million 40 year olds with life expectancy as observed in Australia in 2013 to 2015.	Polygenic risk-stratification testing	standard screening - fecal immunochemical test (FIT)	Health system/payer	Microsimulation	QALY	60 years	No	N/A	No	Acknowledged, not modelled	No	1
Van den Puttelar (2023) US	General population with standard background risk	Risk-stratified screening (Genetic and Evolutionary Computation Conferences CRC risk prediction model, using an environmental risk score (E-score) based on common risk factors and polygenic risk score (PRS). This trial compared a number o f age and screening strategies to discover the most cost-effective strategy.	Uniform screening No screening	Health system/payer	Microsimulation	QALY	Lifetime	No	N/A	No	Acknowledged, not modelled	Yes, based on survey	1
Pereira (2019) Portugal	Portuguese adults 40 years old were considered at risk for developing colorectal cancer in the future.	Blood genetic screening	No genetic testing	Societal	Decision tree	QALY	40 years	Yes	47%-75%	No	No	No	1
Naber (2020) US	The model simulated a cohort of 40-year-olds with US life expectancy and followed them until death. At model initiation, each individual is assigned an underlying baseline risk of developing adenomas.	Using polygenic risk profile to stratify screening strategies.	Uniform CRC screening	Societal	Microsimulation	QALY	Lifetime	No	N/A	Acknowledged, not modelled	Acknowledged, not modelled	No	1
Ramdzan (2021) Malaysia	Malaysian adults aged 18 to 85 years of age who were able to read and converse in English or Malay were recruited.	Genetic testing (Early detection to facilitate the initiation of targeted prevention strategies and surveillance for CRC patients and their families)	Fecal occult blood test (iFOBT) and the colonoscopy test for at-risk populations aged 50 years and above.	Health system/payer	Decision tree	QALY	10 years	No	N/A	No	No	No	1
Biltaji (2021) US	Average-risk population that included adults atleast 50 years with no previous diagnosis of colorectal cancer and an average colorectal cancer and CVD risk. people enter the model at age 20.	Genotype-guided aspirin. Those with testing result indicating a greater reduction in colorectal cancer risk with aspirin use were recommended 81 mg aspirin daily starting at age 50.	Partiicpants not offered genetic testing. Aspirin was not recommended	Health system/payer	Decision tree	QALY	Lifetime	Yes	0.58	No	No	No	1
Kang (2020) Australia	Proband (index cancer cases identified as LS carriers) Person diagnosed with incident colorectal cancer (CRC) in 2017 All ages, Maximum age for testing: < 50, < 60 and < 70 years at diagnosis Relatives 1st degree relatives: children and siblings of proband 2nd degree relatives: LS sibling's children	Strategy 2. DNA mismatch repair (dMMR) immunohistochemistry (IHC) fourpanel test diagnostic germline gene panel testing if IHC result is abnormal (absence of staining [= loss of expression] for MLH1/MSH2/MSH6/PMS2 proteins). Strategy 3. dMMR IHC four-panel test somatic BRAF V600E testing if IHC result for MLH1 is abnormal diagnostic germline gene panel testing if somatic BRAF V600E test result is…	Strategy 1. No testing (comparator).	Health system/payer	Microsimulation	QALY	Lifetime	Yes	0.99	No	No	Yes, based on assumption	1
Pastorino (2020) Italy	Adult patients with newly diagnosed CRC + first-degree relatives	Strategy 1: Next-generation sequencing of all MMR genes without prior tumor analysis. Strategy 2: Sequential IHC (immunohistochemistry) and MS-MLPA (methylation-specific multiplex ligation-dependent probe amplification) testing. Strategy 3: An age-targeted approach with revised Bethesda criteria for patients over 70, with IHC and MS-MLPA testing.	See intervention	Health system/payer	Decision tree & Markov	QALY	Lifetime	Yes	1	No	No	Yes, based on clinical research	1
Azardoost (2021) Iran	10,000 hypothetical patientswith early-identified CRC	5 strategies were proposed in all strategies Amsterdam II criteria was the first step: (1) IHC testing followed by MSI testing if the IHC result were defective. Then NGS if MSI were high; (2) IHC testing followed by NGS if the IHC result were defective; (3) MSI testing followed by IHC testing if MSI were high. Then NGS if IHC were defective; (4) MSI testing followed by NGS if MSI were high; (5) N…	No screening	Health system/payer	Decision tree & Markov	QALY	Lifetime	No	N/A	No	No	No	1
Snowsill (2019) UK	Women newly diagnosed with EC (probands), even if they do not have LS. Relatives may also subsequently be diagnosed with LS by predictive testing, so all relatives who could feasibly be diagnosed are modelled in the population, even if neither they nor the proband have LS or receive testing.	Reflex testing with MMR IHC (with or without MLH1 methylation testing if MLH1 stain abnormal) followed by referral for LS diagnostic mutation testing Reflex testing with MSI (with or without MLH1 methylation testing if MSI identified) followed by referral for LS diagnostic mutation testing Direct referral to genetic counselling for LS diagnostic mutation testing	No testing for LS	Health system/payer	Decision tree & Markov	QALY	Lifetime	Yes	36% (IHC with methylation the optimal strategy)	No	No	Yes, based on clinical research	1
Stinton (2022) UK	People with endometrial cancer who were tested for Lynch syndrome using immunohistochemistry- and/or microsatellite instability-based testing [with or without mutL homologue 1 (MLH1) promoter hypermethylation testing], with Lynch syndrome diagnosis being established though germline testing of normal (non-tumour) tissue for constitutional mutations in mismatch repair.	MSI with MLH1 methylation IHC with MLH1 methylation MSI followed by IHC with MLH1 methylation IHC MSI IHC followed by MSI with MLH1 methylation MSI and IHC simultaneously with MLH1 methylation IHC followed by MSI MSI followed by IHC MSI and IHC simultaneously Germline testing	No testing	Health system/payer	Decision tree & Markov	QALY	Lifetime	Yes	0.93	No	No	Yes, based on clinical research	1
Snowsill (2020) UK	Women with endometrial cancer and their relatives	Strategy 0: No testing Strategy 1: MSI triage followed by NGS Strategy 2: MSI and MLH1 methylation testing triage followed by NGS Strategy 3: IHC and MLH1 methylation testing triage followed by NGS (the Manchester approach) Strategy 4: Direct NGS	See intervention	Health system/payer	Decision tree & Markov	QALY	Lifetime	Yes	>95%	No	No	Yes, based on assumption	1
Salikhanov (2022)	Individuals newly diagnosed with CRC and first- and second-degree relatives	DNA sequencing of all newly diagnosed CRC cases and cascade genetic testing of four or more FDR and SDR of identified LS cases	Current strategy with IHC, BRAF V600E and DNA sequencing for a proportion of newly diagnosed CRC cases and cascade testing of four FDR and/or SDR	Health system/payer	Decision tree & Markov	QALY	50 years	Yes	0.8	No	No	Yes, based on assumption	1
Karlsson (2021) Sweden	Men aged 55-69 undergoing prostate cancer screening	Men received a PSA test and if levels were above 1, 1.5, or 2ng/mL they would undergo the Stokholm3 test	Standard PSA-only screening	Societal	Microsimulation	QALY	Lifetime	Yes	0.97	No	No	No	1
Hao (2022) Sweden	Men aged 55-69 undergoing prostate cancer screening	Combination S3M test and MRI to determine who requires biopsy	Standard PSA testing with MRI	Health system/payer & societal	Microsimulation	QALY	Lifetime	Yes	0.7	No	No	No	1
Callender (2019) UK	4.48 million men aged 55-69 in England	Polygenic risk-tailored (precision) screening approach. Men with a calculated 10-year absolute risk of prostate cancer above a specified threshold, based on age and polygenic profile, receive PSA screening every four years from the age at which they reach this risk threshold.	No screening Aged-based screening	Health system/payer	Life table model	QALY	35 years	Yes	48.4% - 57.4%	Acknowledged, not modelled	No	No	1
Hendrix (2021) USA	The model was configured to simulate the Prostate Cancer Prevention Trial (PCPT) screening and biopsy protocol for 4,869 control arm participants for whom Prompt PGS scores were available.	The model characterized screening strategies by 2 attributes: age at the start of screening (45, 50, or 55 years) and screening frequency (1, 2, or 4 years between screens). Screening ended at age 69 years in all strategies. PSA level of 4 ng/mL was used as the cutpoint for referral to biopsy .	Universal screening strategies	Health system/payer	Microsimulation	QALY	60 years	Yes	Prob not reported	No	No	Acknowledged, not modelled	1
Tafazzoli (2022) USA	A hypothetical cohort of U.S. adults aged 50-79 years who have not previously been diagnosed with cancer	Annual multi-cancer early detection (MCED) testing for 19 solid cancers	Usual care, with existing single-cancer screeening	Health system/payer	Decision tree & Markov	QALY	Lifetime	No	N/A	No	No	Yes, based on commercial claims data	1
Hackshaw (2021) UK, USA	107M people aged 50-79	MCED in addition to current screening	current practice screening	Health system/payer	Decision tree	Additional cancer case detected	1 year	No	N/A	No	No	Acknowledged, not modelled	1
Davidson (2023) Australia	195 cancer-affected participants with a suspected hereditary cancer syndrome. These participants either had no informative results from prior genetic testing or had not previously undergone such testing.	Scenario 2: The option of WGS plus a virtual MDT meeting is offered to affected individuals in whom no gene(s) are initially indicated by an FCC, and to affected individuals in whom gene(s) were initially indicated but targeted gene or gene panel testing identified no LP/P variants. Scenario 3: All affected individuals referred to FCCs are offered WGS: where non-complex cases are offered WGS with…	Scenario 1: Affected individuals referred to FCCs are offered targeted gene or gene panel testing when specifc gene(s) are indicated.	Health system/payer	Decision tree	Actionable variant detected	1 year	No	N/A	No	No	No	1
Lacaze (2023) Australia	Australians aged 18–40 years, encompassing 8,324,242 individuals	Combined genomic screening for the three high-risk conditions (Heriditary breast and ovarian cancer, Lynch Syndrome and Familial hypercholesterolaemia) through testing for seven genes (BRCA1, BRCA2, MLH1, MSH2, LDLR, APOB, and PCSK9)	Standard care clinical criteria based testing	Health system/payer	Decision tree & Markov	QALY	Lifetime	Yes	0.7	No	No	Yes, based on assumption	1
Yeh (2021) USA	Cohorts of newborns representative of a modern US birth cohort were simulated under the scenarios of usual care at birth and followed throughout their lifetimes.	Targeteed next generation sequencing (t-NGS).Assumed that newborns with identified P/LP variants would undergo cancer surveillance based on established guidelines.	Usual care	Societal (not explicitly stated)	Simulation model	LY	Lifetime	No	N/A	No	No	No	1
Lim (2018) Malaysia	A hypothetical cohort of 1000 newly diagnosed and treated early-stage (Stages 1 or 2) unilateral breast cancer patients aged 40 years entered the model. These patients must not have previously undergone oophorectomy and must be at high risk of having BRCA mutation as identified based on locally-validated criteri	BRCA mutation testing	Routine Clinical Surveillance (RCS)	Health system/payer	Decision tree & Markov	QALY	Lifetime	Yes	0.999	No	No	No	2
Hao (2021) USA	A hypothetical cohort of 1000 patients with newly diagnosed CRC	8 different testing strategies were compared. Direct germline sequencing (DGS) Immunohistochemistry staining(IHC) microsatellite instability (MSI) MSI to germline sequencing IHC with double somatic MSI with double somatic MSI to germline sequencing with double somatic Tumour sequencing to germline sequencing	See intervention	Health system/payer	Decision tree	Additional cancer case detected	Lifetime	No	N/A	No	No	No	2
Balentine (2018) USA	A 40-year-old female with a 1 cm indeterminate thyroid nodule classified as Bethesda III or IV	Genetic testing, positive cases received total thyroidectomy, negative cases received annul ultrasound	Lobectomy and biopsy, positive received total thyroid removal, negative received post-operative care	Health system/payer	Markov	QALY	5 years	Yes	0.025	No	No	No	2
Hornberger (2018) USA	Individuals with stage I invasive melanoma	Gene expression test (the pigmented lesion assay [PLA])	Visual assessment followed by biopsy and histopathologic assessment (VAH)	Health system/payer	Decision tree	Additional cancer case detected	Not specified	No	N/A	No	No	No	2
Jongbloed (2023) Netherlands	A hypothetical population of 1000 Early breast cancer (EBC) patients with a mean age of 57 years, according to the mean age of patients with HR+/HER2- EBC in the Netherlands, starting in the recurrence free state directly at initiation of adjuvant endocrine therapy.1	"Three strategies were compared. (2) abemaciclib for all (150mg twice daily) for two years added to standard treatment (3) third the explorative MRD-guided abemaciclib, ie patients received standard treatment and only in patients with detected MRD during five years of follow-up abemaciclib (150mg twice daily) was added for two years. MRD detected using NGS)	(1) standard treatmeny ie patients received current standard of adjuvant endocrine treatment (20 mg tamoxifen or 2.5 mg letrozole/anastrozole daily, including a GnRH agonist in premenopausal patients) during 5 years;	Societal	Markov	QALY	5 years	Yes	98%-99%	No	No	No	3
Perez Ramirez (2020) Spain	Enrolment was offered consecutively to all eligible women presenting with operable BC, ER+/HER2- by immunohistochemistry (IHQ) or fuorescence in situ hybridization (FISH)	Gene expression assay guided treatment	Common prognostic factor guided treatment	Health system/payer	Decision tree & Markov	QALY	10 years	Yes	0.78	No	No	No	3
Rojas (2023) Colombia	A cohort of patients with HR+and HER-2 - EBC, without lymph node involvement (LN0) and with high risk of recurrence [tumor size (T) of>3 cm or>2 cm and a degree of differentiation of 2 or a T of>1 cm, and a degree of differentiation of 3]	2 different NGS technologies 1. Oncotype DX 2. Mammaprint	Chemotherapy for all	Health system/payer	Decision tree & Markov	QALY	5 years	Yes	ODX 95.5% MMP 70.2%	No	No	No	3
Curtit (2023) France	Women with HR+, HER2-, early BC and ‚≤3 positive nodes who were at high clinicopathological risk of distant recurrence.	Oncotype DX test, assesses the expression of 21 cancer-related genes in tumor tissue to estimate a Recurrence Score.	SoC model - probability of women receive chemotherapy based on subpopulation only.	Health system/payer	Decision tree & Markov	QALY	Lifetime	Yes	0.99	No	No	No	3
Ibarrondo (2020) Basque	401 patients with a mean age of 57 years and T1b-c/T2 localized breast cancer, positive hormonal receptors, HER2- and size N0 or N1mi	Oncotype testing followed by the treatment recommendation after the genomic test. Chemotherapy if test risk-score was high (>30), hormonotherapy alone if the risk was low (<18) and the decision took into account clinical-pathological factors if the risk was intermediate.	Oncotype testing followed by the treatment that would have been assigned to each patient if Oncotype had not been used, hormonal therapy alone or in combination with chemotherapy, was also recorded by oncologists before testing with Oncotype	Health system/payer	Discrete event simulation	QALY	Lifetime	Yes	0.85	No	No	No	3
Ozmen (2019) Turkey	The model cohort age was assumed to be 49.9 years. In this patient group, 108 patients (65.4%) had pT1 tumors, and the median tumor size was 2 cm. Only 11 (6.7%) 184 patients had micrometastasis in axillary lymph nodes (pN1mic). The majority (53.5%) of the patients had a ki67 score of <20%, 60.4% patients were considered to have luminal B molecular type.	Oncotype Dx testing	Usual care	Health system/payer	Markov	QALY	30 years	No	N/A	No	No	No	3
Wei (2020) China	postmenopausal women with ER-positive breast cancer in China.	Strategy 2 CYP2D6*10 testing and alternative treatment; tamoxifen was selected for C/C and C/T types, and AIs were selected for T/T type	Strategy 1 tamoxifen without CYP2D6*10 genetic testing	Health system/payer	Decision tree & Markov	QALY	20 years	Yes	0.933	No	No	No	3
Wei (2020) China	Chinese women with hormone receptor-positive (HR+) breast cancer	Strategy 3: CYP2D6*10 testing and alternative treatment; TAM was selected for C/C and C/T types, and TOR was selected for T/T type	Strategy 1: TAM without CYP2D6*10 genetic testing Strategy 2: TOR without CYP2D6*10 genetic testing TAM, Tamofixen TOR, Toremifene	Health system/payer	Decision tree & Markov	QALY	30 years	Yes	0.963	No	No	No	3
Trentham-Dietz (2018) USA	The simulated population included women born in 1970. In each simulation, subgroups of women were followed from age 20 until death or age 100, whichever occurs first	Perfect Prognostic Test for Non-progressive Ductal carcinoma in situ (DCIS). Women with test results indicating progressive DCIS received standard breast cancer treatment and a decrement to quality of life corresponding to the treatment. If the DCIS test indicated non-progressive DCIS, no treatment was received and women continued routine annual surveillance mammography. "	No testing	Health system/payer	Discrete event simulation	QALY	Lifetime	No	N/A	No	No	No	3
Wang (2019) USA	The starting age of the patient cohort was 60 years, given that the median age at breast cancer diagnosis in the United States is 62 years. 3 hypothetical cohorts of 60-year-old women diagnosed with estrogen receptor (ER) positive, HER2-negative, lymph node (LN) negative breast cancer according to the PREDICT risk classification.	4 Scenarios were considered. 1. Without testing followed by no chemotherapy 2. With testingLow and intermediate risk receive no chemotherapy, high risk receives chemotherapy 2. With testing Low risk receives no chemotherapy intermediate and high risk receive chemotherapy 4: Without testing followed by chemotherapy	See intervention	Health system/payer	Decision tree & Markov	QALY	Lifetime	Yes	Low risk 18.4% High-risk 96.6%	No	No	No	3
De Jongh (2022) Netherlands	The Dutch nationalhealth institute estimated that approximately 30% of thepatients with stage I or II HR+/HER2- N0 early breast cancer would be eligible for use of genomic tests.	Scenario 1: Oncotype Dx Scenario 2: Mammaprint For the results obtained from Oncotype DX test, patients were categorized into Recurrence Score results 0 to 10, RS 11 to 25, and RS 26 to 100. The MammaPrint test categorized patients into binary low and high risk	no genomic testing clinicians would categorize patients into low and high clinical risk based upon clinical and pathologic features	Societal	Decision tree	Adverse event avoided	10 years	No	N/A	No	No	No	3
Sussel (2022) USA	US women with High-risk HER2+ early-stage breast Ca.The patient cohort in the model had a mean age of 49 years, mean body weight of 71.42 kg, and mean height of 163.1 cm.	"7 Strategies were considered (Neoadjuvant therapy --> Adjuvant therapy if pathological complete response after surgery --> adjuvant therapy if residual disease after surgery) (1)FDC of pertuzumab, trastuzumab, and hyaluronidase-zzxf --> FDC of pertuzumab, trastuzumab, and hyaluronidase-zzxf --> T-DM1 (2) Pertuzumab + trastuzumab (brand) --> Trastuzumab (brand) --> T-DM1 (3) Pertuzumab + trastuzu…	See intervention	Health system/payer	Decision tree & Markov	QALY	Lifetime	Yes	0.78	No	No	No	3
Alrawashdh (2022) USA	adults patients with chronic lymphocytic leukemia	10 interventions were compared, for the purpose of the r/v the targeted therapies will be considered interventions Venetoclax plus obinutuzumab; Ibrutinib; Ibrutinib plus rituximab; Ibrutinib plus obinutuzumab; Acalabrutinib and; Acalabrutinib plus obinutuzumab	combination immunotherapy and chemotherapy Obinutuzumab plus chlorambucil; Bendamustine plus rituximab; Ofatumumab plus chlorambucil; Rituximab plus chlorambucil	Health system/payer	Markov	QALY	10 years	Yes	Acalabrutinib-plus-obinutuzumab 50% All other drugs <10%	No	No	No	3
Chatterjee (2023) Canada	adults patients with chronic lymphocytic leukemia who had not undergone previous therapy	Venetoclax combined with obinutuzumab (VEN+O)	The treatment comparators of VEN+O for the 1L CLL unfit patient population were obinutuzumab combined with chlorambucil (GClb), bendamustine and rituximab (BR), chlorambucil and rituximab (Clb+R), ibrutinib (Ibr,) and acalabrutinib monotherapy. For the overall 1L CLL patient population, in addition to all the comparators, VEN+O was also compared to FCR. For all the unft subgroups, the treatment c…	Health system/payer	Partitioned survival model	QALY	10 years	Yes	90% - 95%	No	No	No	3
Slot (2023) Denmark	Patients with treatment-naive CLL with coexisting conditions. The hypothetical cohort had a median age of 71 years with coexisting conditions and a cumulative illness rating score of ≤ 6 but was limited to the subpopulation without TP53 aberrations.	venetoclax + obinutuzumab (VenO)	chlorambucil + obinutuzumab (ClbO).	Health system/payer	Markov	QALY	Lifetime	Yes	0.8	No	No	No	3
Munir (2023) USA	The modeled patient cohort of previously untreated CLL patients in the United States. At baseline, the overall population had a median age of 70 years and a median body weight of 79.0 kg; 61.3% of patients were male, and 47% had Rai stage 3 or 4 disease	Acalabrutinib monotherapy acalabrutinib + obinutuzumab	chlorambucil + obinutuzumab.	Health system/payer	Markov	QALY	30 years	Yes	Acalabrutinib monotherapy 59% - 73% Acalabrutinib + obinutuzumab 34% - 51%	No	No	No	3
Wei (2022) China	The children were all diagnosed ALL with standard risk and intermediate risk, patients with high-risk ALL were excluded due to the different 6-MP maintenance protocol	Strategy 2: NUDT15 genetic testing was performed. CC type, standard dose of 40 mg/m2 6-MP.	Strategy 1: No genetic testing was performed. All patients received a standard dose of 40 mg/m2 6-MP, and the 6-MP dose was reduced by one-fourth after the occurrence of leukopenia at Grades II-IV.	Health system/payer & societal	Decision tree	QALY	2 years	Yes	1	No	No	No	3
Chen (2018) USA	Adult patients with diffuse large B-cell lymphoma	Subtype testing followed by RCHOP for GCB and novel treatment for ABC DLBCL, or novel treatment for all patients.	Standard RCHOP for all patients	Health system/payer	Decision tree	QALY	5 years	Yes	>80%	No	No	No	3
Regier (2022) Canada	A hypothetical cohort of newly diagnosed and previously untreated DLBCL patients under 60 years of age.	Cell-of-origin subtyping using GEP to guide treatment. patients classified with ABC subtype received ibrutinib and R-CHOP. All other patients received R-CHOP alone	Standard care was assumed to be R-CHOP.	Health system/payer	Markov	QALY	10 years	Yes	24.3% - 53.7%	No	No	No	3
Gaultney (2018) Netherlands, Germany, UK, France, Spain	Patients 18-65 years old with newly diagnosed MM Durie-Salmon stage II-III and WHO performance status 0-2, or WHO 3 when caused by MM, eligible for high-dose therapy, were included.	Two scenarios were compared Risk stratified care in which particpants receive FISH testing for two markers (i.e., t[4;14] and del[17p])	Usual care in which no patients are tested and everyone receives that same care.	Health system/payer	Markov	QALY	Lifetime	No	N/A	No	No	No	3
Chaudhari (2022) USA	1,000 hypothetical patients with stage II colorectal cancer	12-gene assay or the 18-gene expression assay or the 482-gene signature or the Immunoscore assay, followed by either adjuvant chemotherapy if patients were classified into the high-risk category or no chemotherapy if patients were classified into the low-risk category.	See intervention	Societal	Markov	QALY	5 years	Yes	>98%	No	No	No	3
Fragoulakis (2023) Italy	366 adult patients (Median age 69 years) diagnosed with stage 2-4 CRC treated either with capecitabine, 5FU or irinotecan.	Pharmacogenomic guided treatment based on DPWG germline variants	Standard of care treatment	Health system/payer	Generalised linear model (for costing analysis)	QALY	18 months	Yes	>70%	No	No	Acknowledged, not modelled	3
Harty (2018) UK	This study considered three popultions 1. The ITT population, all those randomised in the CRYSTAL study 2. KRAS wt cohort (patients tumours that had no detectable mutations in codons 12 and 13 of exon 2 of KRAS) 3. RAS wt patients [meeting KRAS wt criteria plus no detectable mutations in exons 2 (codons 12 and 13) of NRAS, 3 (codons 59 and 61) and 4 (codons 117 and 146) of KRAS and NRAS]	Cetuximab + Folfori	Folfori	Health system/payer	Markov	QALY	10 years	Yes	63% RAS wt group	No	No	No	3
Lee (2021) Hong Kong	This article evaluated the cost-effectiveness of a drug within three populations of patients with metastatic Colorectal cancer (1) KRAS wild type (2) pan-RAS wild type (3) pan RAS wt left-sided Tumour	Chemotherapy plus anti-EGFR therapy	Chemptherapy plus bevicazumab	Societal	Markov	QALY	10 years	Yes	88% pan-RAS wt 22% KRAS wt	No	No	No	3
Jang (2020) USA	Patients with T1 CRC at the mean age of 65 years	endoscopic therapy (ET), laparoscopic colectomy (LC), and open colectomy (OC), for patients with T1 CRC with biomarker profiles that prognosticate varying levels of tumor progression	Three surgeries were considered for within specific biomarker subgroups	Health system/payer	Markov	QALY	35 years	Yes	36-38%	No	No	No	3
Kacew (2021) USA	Newly diagnosed colorectal cancer patients metastatic colorectal cancer	8 interventions were considered with NGS being the reference case. (A) Next-generation sequencing alone; (B) High-sensitivity immunohistochemistry panel alone; (C) High-specificity immunohistochemistry panel alone; (D) High-specificity artificial intelligence alone; (E) High-sensitivity artificial intelligence followed by next- generation sequencing for individuals with deficient mismatch repair/…		Health system/payer	Decision tree	QALY	1 year	No	N/A	No	No	No	3
Liu (2022) China	Patients with unresectable hepatocellular carcinoma who were eligible for first-line therapy	Brivanib: Sunitinib Linifanib Sorafenib plus Doxorubicin Sorafenib plus Erlotinib Lenvatinib Cabozantinib plus Atezolizumab Durvalumab Tislelizumab Nivolumab Donafenib Pembrolizumab plus Lenvatinib Camrelizumab plus Rivoceranib Atezolizumab plus Bevacizumab Sintilimab plus IBI305	Sorafenib	Health system/payer	Markov	QALY	15 years	Yes	Tislelizumab 96.7%	No	No	No	3
Krepline (2021) USA	Patients with pancreatic cancer	Universal testing strategy all patients with PCwere referred for genetic counseling and testing. For those patients who accept testing (tested), a proportion of patients will test positive for an actionable GPV (test positive) and personalized therapy with a platinum-based agent and PARPi can be offered but may not necessarily be received..	Selective testing, patients with PC were referred for genetic counseling and testing only if they have a significant family history of PC (clinically high risk)	Health system/payer	Decision tree	LY	Lifetime	Yes	0.59	No	No	Yes, based on literature	3
Liu (2022) USA	697 patients with mismatch repair-proficient endometrial cancer.	In the PL group, patients received lenvatinib at a dose of 20 mg plus pembrolizumab at a dose of 200 mg	In the chemotherapy group, patients received doxorubicin at a dose of 60 mg per square meter of body-surface area or paclitaxel at 80 mg per square meter.	Health system/payer	Markov	QALY	7 years	Yes	0.792	No	No	No	3
Orellana (2023) USA	Patients with stage III endometrial cancer.. All histologic subtypes were included in this model.	Tumour mutation testing was performed sequentially for POLE mutations, MMR, and p53 status.	Base case No testing (no TMT) 4 seperate comparators were also compared Scenario 1: MMR IHC alone Scenario 2: POLE testing was eliminated from the TMT strategy, and only p53 and MMR testing were performed Scenario 3: First occurrences treated with immunotherapy no TMT control Scenario 4: Immunotherapy for 1st recurrence, MMR IHC	Health system/payer	Markov	QALY	5 years	Yes	79-80% vs no testing	No	No	No	3
Rios (2022) Canada	100,000 patients with Paediatric low-grade glioma. The simulated cohort had characteristics that resembled the Hospital for Sick Children (SickKids) institutional PLGG database.	Molecular testing to determine BRAF fusion status	No molecular testing	Health system/payer	Decision tree & microsimulation	QALY	Lifetime	No	N/A	No	No	No	3
Ranjan (2023) USA	Eligible patients who underwent surgical resection for recurrent glioblastoma multiforme (GBM) were included in the study. The cohort were clinically diagnosed with unmethylated MGMTpromoter and IDH-1/2 wild-type recurrent GBM	Chemor-ID directed therapy	All patients in the current model were prospectively treated with a chemotherapy regimen appropriate to their GBM at the time of their recurrence (taken from historical data)	Health system/payer	Within trial analysis	LY	15.8 months (median f/u period)	No	N/A	No	Acknowledged, not modelled	No	3
Tessler (2023) USA	A simulated cohort of 80% female patients diagnosed with low-risk differentiated thyroid cacner (lrDTC), with a base case of 45 years old. All patients have a low-risk DTC, which was defined as a size less than 4 cm, with no evidence of extra-capsular extension or lymph- node metastasis.	(I) Conducting genetic tests (GT)patients are stratified into three risk groups for distant metastasis by the identified molecular markers: low-, intermediate- and high-risk molecular profile; followed by management accordingly: patients with low-risk will undergo hemithyroidectomy (HT), patients with intermediate-risk will undergo total thyroidectomy (TT), and high-risk patients will undergo TT …	(II) Without genetic tests (wGT)‚Äîall patients will undergo HT according to the ATA recommendations for lrDTC.	Health system/payer	Markov	QALY	Lifetime	Yes	1	No	No	No	3
Huygens (2023) Netherlands	Based on the patient characteristics in key trials, patients were assumed to be 58 years old upon entering the model, with 59% of patients being female. The included cancers were breast, bile duct (ie, cholangiocarcinoma), colorectal, endometrial, ovarian, pancreatic, and thyroid cancer, as well as neuroendocrine tumor, non-small cell lung cancer, sarcoma, secretory carcinoma of the breast, and s…	The intervention comprised NTRK gene fusion testing for all patients with locally advanced or metastatic solid tumors followed by treatment with entrectinib in NTRK1 patients and SoC in NTRK2 patients.	Patients in the comparator arm were not tested for NTRK fusions and all patients received SoC. National tumor-specific treatment guidelines were used to identify the treatments provided in SoC for each tumor type.	societal	Decision tree & microsimulation	QALY	Lifetime	Yes	0.002	No	No	No	3
Fragoulakis (2019) Italy	571 individuals were considered eligible for the downstream economic analysis. This evaluation did not consider different screening modalities, rather compared costs and outcomes in two different genetic populations.	DPYD genetic test (retrospectively genotyped for the DPYD*2A, DPYD*13, DPYD c.2846A>T, and DPYD-HapB3) was used to seperate those with and without DPYD mutations.		Health system/payer	Generalised linear model (for costing analysis)	QALY	5 years	Yes	Not reported	No	No	No	3
Weymann (2022) Canada	230 personalised oncogenomics (POG) patients and 230 matched controls	Personalised oncogenomics (POG) Personalized OncoGenomics (POG) Program (NCT02155621). This single-arm study applies whole genome and transcriptome analysis (WGTA) to characterize and interpret genomic landscapes in advanced cancers.	Usual care	Health system/payer	Within trial analysis	LY	1 year	No	N/A	No	No	No	3
Lu (2018) China	A hypothetical cohort of confirmed stage IIIB or IV NSCLC patients	NGS sequencing followed by Crizotinib with and without the patient assistance program.	pemetrexed plus cisplat	Health system/payer	Markov	QALY	10 years	Yes	82.3% - 82.9%	No	No	No	4
Aguiar Junior (2019) Brazil	All Brazilian adults with advanced or metastatic NSCLC	Three anti-EGFR tyrosine kinase inhibiotors were analysed erlotin, gefitinib and afatanib.	standard use chemotherapy	Health system/payer	Decision tree	QALY	5 years	No	N/A	No	No	No	4
You (2021) Hong Kong	A hypothetical cohort of advanced (stage IIIB/IV) NSCLC adult patients with un-tested EGFR-sensitizing mutation status.	EGFR mutation-guided use of afatinib EGFR mutation-guided use of erlotinib EGFR mutation-guided use of gefitinib.	Empirical first-line chemotherapy with cisplatin-pemetrexed (empirical chemotherapy group) for all patients.	Health system/payer	Decision tree & Markov	QALY	10 years	Yes	Afatinibn 86.2% Erlotinib 97.2% Gefitinib 49.5%	No	No	No	4
Nadal (2021) Spain	A hypothetical cohort of patients with advanced or metastatic NSCLC, who were candidates for first-line treatment according to the molecular diagnosis, was in- included in the model. Following the current clinical guidelines for molecular diagnosis in lung cancer, both patients with non-squamous histology and those with squamous	ALK rearrangement testing	No testing	Health system/payer	Decision tree & Markov	QALY	20 years	Yes	Not reported	No	No	No	4
Majem (2022) Spain	The target population (263 patients) was the subset of the candidate population for ALK diagnosis who obtained an ALK+ result (3.4%) in a molecular diagnostic test. Patients had advanced NSCLC. The average age of ALK+ patients considered at diagnosis was 61 years, 40.6% were men, and 42.11% presented BM at diagnosis.	ALK diagnosis in NSCLC patients followed by alectinib therapy	Non-diagnosis of ALK followed by treatment with chemotherapy and/or immunotherapy	Societal	Markov	NMB	5 years	No	N/A	No	No	No	4
Rojo (2022) Spain	A hypothetical cohort of patients with advanced or metastatic NSCLC, who were theoretical candidates for the molecular diagnosis. Both patients with non-squamous histology and those with squamous NSCLC who were never smokers were considered, following the current clinical guidelines for molecular diagnosis in advanced NSCLC.	ROS1 testing strategy involves sequential biomarker testing for EGFR, ALK, ROS1, and PD-L1 in NSCLC patients, with treatment decisions guided by the results, enabling targeted therapy for ROS1-positive patients	No testing ROS1	Health system/payer	Decision tree & Markov	% of patients on appropriate treatment	Lifetime	Yes	Not reported	No	No	No	4
Tan (2020) Singapore	There were 174 treatment naive, non-squamous NSCLC patients with sufficient archival tissue included in the study. Median age was 68 years, 53 % patients were male	NGS only testing Sequential (Singleplex) Sequential (Multiplex)	Standard of care	Health system/payer	Decision tree	QALY	1 year	No	N/A	No	No	No	4
Zou (2022) USA	The population included patients with non-squamous NSCLC who were diagnosed with advanced or metastatic disease. Patients were assumed to be treatment-naive for advanced disease.	NGS testing (ALK, EGFR, ROS-1, KRAS, BRAF, MET, RET, NTRK1, NTRK2, and NTRK3, PD-L1)	SGT strategies ALK FISH EFGR PCR ROS-1 FISH BRAF PCR KRAS PCR RET FISH MET PCR	Health system/payer	Dynamic decision analysis model	QALY	Lifetime	Yes	0.5	No	No	No	4
Arriola (2023) Spain	The hypothetical cohort of patients was defined as those newly diagnosed with advanced or metastatic NSCLC, nonsquamous histology or squamous histology who were never smokers, with unknown genomic alteration status. The study estimated a potential target population of 9,734 patients with advanced NSCLC who would be diagnosed and treated in one year.	Next-generation sequencing (NGS)	Single-gene testing (SgT)	Health system/payer	Decision tree & Partioned survival model	QALY	Lifetime	No	N/A	No	No	No	4
de Alava (2022) Spain	100-patients hypothetical cohort newly diagnosed with advanced or metastatic non-squamous NSCLC or squamous NSCLC who were never smokers, with an unknown genomic alteration status	NGS panel for the detection of genetic molecular subtypes and oncogenic markers	Sequential single-testing (SST) of the same oncogenic markers included in the NGS panel	Health system/payer	Decision tree	QALY	Lifetime	No	N/A	No	No	No	4
Wolff (2022) Netherlands	100,000 patients with stage IV NSCLC in the Netherlasts with prevalence of genetic aberrations.	Parallel sequencing , the most common genetic aberrations are tested simultaneously with targeted DNA and RNA NGS panels	Sequential testing, starts with testing for the most common mutation types in EGFR and KRAS. Second, protein expression of ALK, ROS1, and NTRK1,2,3 . IHC. In the absence of gene fusions, the presence of remaining mutations is examined using a targeted DNA NGS panel.	Health system/payer	Microsimulation	QALY	Lifetime	No	N/A	No	No	No	4
Steuten (2019) USA	Patients with advance NSCLC‚ stage IIIB or metastatic who were diagnosed between 2011 and 2016	multigene panel sequencing	single-marker genetic testing	Health system/payer	Decision tree	LY	Lifetime	Yes	0.52	No	No	No	4
Harvey (2021) USA	A hypothetical 2,000,000-member health plan. Age-specific and sex-specific incidence rates were derived from the National Cancer Institute SEER Program and were applied to the US Census Bureaunational population projections to estimate the number of patients with advanced NSCLC in the hypothetical health plan.	30% Comprehensive genomic profiling (CGP) testing and 70% non-CGP testing. Across scenarios, the overall rate of testing was unchanged, and testing in both the CGP and non-CGP groups was further distinguished across sample types (tissue or liquid)	20% CGP testing and 80% testing with a mix of other conventional single-gene assay and non-CGP next-generation sequencing-based hotspot testing technologies (non-CGP testing).	Commercial health plan perspective	Decision tree	LY	Not specified	No	N/A	No	No	No	4
Loubiere (2018) France	843 treatment-naive advanced NSCLC patients	(2) at least one biomarker testing (3) at least KRAS testing	No biomarker testing approach with empirical, nonguided treatment based on clinical and pathological parameters	Health system/payer	Microsimulation	LY	17 months (trial follow up period)	Yes	0.6	No	No	No	4
Hofmarcher (2023) USA, Brazil, Germany, Poland, Turkey, South Africa, China, Japan, Australia	Adults patients with advanced NSCLC	Multigene testing	No testing Sequential testing	Societal	Decision tree & Partioned survival model	LY	1 Year and 5 Years	No	N/A	Acknowledged, not modelled	Acknowledged, not modelled	No	4
Simons (2021) Netherlands	Adult patients with Inoperable Stage IIIB,C/IV, Non-squamous Non-small Cell Lung Cancer. 56% male with a mean age of 60	Strategy B: WGS as a diagnostic test‚, WGS replaced all SoC tests and was used alongside IHC to test for PD-L1 expression levels in all patients. Strategy C: SoC followed by WGS patients were first tested with SoC diagnostics, as in strategy A. In case no targets were found, patients were tested using WGS.	Strategy A: SoC, A testing sequence of two steps was created to represent the standard of care (SoC) diagnostic strategy	Health system/payer	Decision tree and Markov	QALY	Lifetime	Yes	0.03	No	No	No	4
Simons (2023) Netherlands	Population of adult patients with locally advanced or metastatic NSCLC.	WGS as a diagnostic test Immunohistochemistry was still used to test for PD-L1 because WGS cannot detect this target.	SoC - molecular tests that are currently used in the Dutch practice (fluorescence in situ hybridization, immunohistochemistry, a next-generation sequencing multigene panel, and Archer FusionPlex	Health system/payer & societal	Decision tree & Markov	QALY	Lifetime	Yes	0.026	No	No	No	4
Ezeife (2022) Canada	Population of adult patients with locally advanced or metastatic NSCLC.	Liquid biopsy plus tissue biopsy	Tissue biopsy alone	Health system/payer	Markov	QALY	2 years	Yes	Not reported	No	No	No	4
Englmeier (2023) Germany	The model cohort is characterized by patients with confirmed metastatic non-squamous NSCLC (stage IV). Assumed that 13% of patients with non-squamous NSCLC had an EGFR mutation, 2% a BRAF-V600 mutation, 2% an ALK translocation, 1% a ROS1 translocation, and 82% were determined as wildtype/others.	Liquid biopsy plus tissue biopsy	Tissue biopsy only	Health system/payer	Decision tree & Markov	QALY	10 years	Yes	0.5	No	No	No	4
Cho (2023) Korea	patients ≥18 years of age who had histologically confirmed stage IIIB or IV NSCLC with an Eastern Cooperative Oncology Group (ECOG) performance status of 0 -2 and who had no history of chemotherapy.	The tissue first strategy uses tissue biopsies for diagnostic investigations. Unlike in the tissue-only strategy, a liquid biopsy is performed in cases with undetermined tissue biopsy results. The plasma-first strategy involves the use of a liquid biopsy for all eligible patients. If the outcome of the liquid biopsy is negative, an EGFR mutation test is performed using the remaining tissue collec…	The tissue-only strategy provides a test for the EGFR mutation status using only tissue samples. No additional diagnostic investigations are performed for biopsies with insufficient tissue or indeterminate results.	Health system/payer	Markov	% of patients on appropriate treatment	4 years	No	N/A	No	No	No	4
Schluckbier (2020) Brazil	Population of adult patients affected with adenocarcinoma of NSCLC stage IV	Strategy 3: considers new intervention along with next generation sequencing, with a platform that includes EGFR, ALK and ROS1 genes in a single test.	Strategy 1: RT-PCR for mutation identification of the EGFR gene. If negative, the individual is sent for ALK gene fusion testing; should this test also be negative, the patient continues on to ROS1 gene testing. Strategy 2: differs from strategy 1 in that ALK and ROS1 translocation testing are performed simultaneously by FISH.	Commercial health plan perspective	Decision tree & Markov	QALY	5 years	Yes	0.4	No	No	No	4
Dong (2022) USA	10 000 hypothetical Medicare beneficiaries with metastatic adenocarcinoma of NSCLC	3 Strategies were considered: Comprehensive genomic profiling (CGP) of 10 oncogenes (ALK, BRAF, EGFR, ERBB2, MET, NTRK1, NTRK2, NTRK3, RET, ROS1) Targeted gene panel testing (TGPT) of 4 oncogenes: (ALK, BRAF, EGFR, ROS1),	no tumour profiling strategy	Health system/payer	Decision tree	QALY	Lifetime	Yes	0	No	No	No	4
Leung (2022) Taiwan	Adults patients with NSCLC at least 20 years of age and had experienced disease progression after a platinum-containing systemic therapy.	Pembrolizumab Nivolumab Atezolizumab	Docetaxel	Health system/payer	Markov	QALY	10 years	Yes	0.836	No	No	No	4
Saito (2019) Japan	A hypothetical cohort of 45-year-old women mean weight 50 kg, with a body surface area of 1.43 m2, with metastatic breast cancer and having previously received chemotherapy for HER2-negative or TNBC.	BRCA1/2 mutation profiling, patients harboring a BRCA1/2 mutation received olaparib tablets (300 mg twice daily), while those not harboring the mutation received standard chemotherapy	All patients were administered standeard chemotherapy 2500 mg/m2 capecitabine orally daily for 14 days (repeated every 21 days), or 1.4 mg/m2 eribulin mesylate intravenously on days 1 and 8 (repeated every 21 days), or 30 mg/m2 vinorelbine intravenously on days 1 and 8 (repeated every 21 days).	Health system/payer	Decision tree & Markov	QALY	5 years	Yes	0.02	No	No	No	4
Ren (2023) China	493 patients with HER2+ metastatic breast cancer	Neratinib plus capecitabine (N + C)	lapatinib plus capecitabine (L + C)	Health system/payer	Decision tree & Markov	QALY	5 years	Yes	0.827	No	No	No	4
Pennarun (2022) Taiwan	All women diagnosed with invasive EBC, ER+ and/or PR+, and HER2-tumors, who underwent primary surgery as their first treatment. The population entering the model was assumed to be 43 and 58 years of age for premenopausal and postmenopausal women, respectively.	RI-DR® 18-gene prognostic assay	No RI-DR gene testing	societal	Markov	QALY	Lifetime	Yes	Not reported	No	No	No	4
Nazha (2018) Canada	Patients with metastatic RCC. The mean age of patients is 64 years with an Eastern Cooperative Oncology Group (ECOG) performance status of 0 - 1	Sunitinib	Pazopanib	Health system/payer	Markov	QALY	5 years	Yes	1	No	No	No	4
Zhu (2023) USA	Patients with advanced RCC in the first-line setting.	(1) LP group: lenvatinib plus pembrolizumab (2) LE group: lenvatinib plus everolimus	(3) sunitinib group	Health system/payer	Decision tree & Markov	QALY	20 years	Yes	LP 58.97% LE 28.91%	No	No	No	4
Chen (2022) USA, China	An algorithm was applied to generate pseudo-individual patient data, for patients with metastatic RCC. Age was not specified	Pharmacokinetic guided sunitinib. The PK-guided individual dose will either be increased or decreased depending on the TTLof sunitinib and its metabolites (SU012662)	standard dose of sunitinib. According to clinical trial data, the standard prescribed dose of sunitinib is 50mg/day for 4 weeks, followed by 2weeks of discontinuation	Health system/payer	Markov	QALY	5 years	Yes	1	No	No	No	4
Redig (2019) Sweden	3,430 patients aged ≥ 16 years diagnosed with metastatic RCC	Targeted therapies (TTs): imatinib, gefitinib, erlotinib, sunitinib, sorafenib, dasatinib, lapatinib, nilotinib, everolimus, pazopanib, and axitinib	Therapies used pre-TT introduction	Health system/payer	Real world analysis	LY	4 years	No	N/A	No	No	No	4
Chandler (2023) Japan	The model population includes Japanese patients with aRCC who have failed at least one prior therapy (i.e. second- or later-line therapies).	Cabozantinib	Everolimus Axitinib Nivolumab	Health system/payer	Partitioned survival model	QALY	Lifetime	Yes	0.7	No	No	No	4
Meng (2018) England	Adult patients in England with advanced renal cell carcinoma (aRCC), who have undergone prior vascular endothelial growth factor receptor (VEGFR)-targeted therapy.	Cabozantinib	Everolimus Axitinib Nivolumab	Health system/payer & Personal Social Services	Partitioned survival model	QALY	30 years	Yes	0.5	No	No	No	4
Mojtahed (2021) USA	Cohort of patients mean age 65 years with Stage III BRAF V600 E muatted melanoma. Patients entered the model 6-weeks after resection	Five treatment arms: ipilimumab monotherapy, nivolumab monotherapy, pembrolizumab monotherapy, dabrafenib + trametinib combination therapy.	No adjuvant treatment	Health system/payer	Microsimulation	QALY	19.4 years	Yes	0.45	No	No	Acknowledged, not modelled	4
Wahler (2022) Germany	Patients with resected BRAF V600 mutant stage III melanoma.	1. Dabrafenib and trametinib 2. Nivolumab irrespective of BRAF-mutation status	Observation	Health system/payer	Partitioned survival model	QALY	Lifetime	No	N/A	No	No	No	4
Mulder (2021) Netherlands	Patients with patients with completely resectable, high-risk stage III melanoma.	Immune checkpoint inhibitors Nivolumab Pembrolizumab Targeted therapy Dabrafenib-trametinib	Routine surveillance (Placebo)	societal	Markov	QALY	Lifetime	Yes	1	No	No	No	4
Charpentier (2023) France	Patients with unresectable and metastatic melanoma Patients between 2008 and 2012 were compared against patients 2013-2017	Between 2013 and 2017, 161 patients treated with immunotherapy or targeted therapy as a first-line treatment were included.	Between 2008 and 2012, 161 patients treated with palliative chemotherapy as a first-line treatment were included.	Health system/payer	Retrospective analysis	LY	5 years	Yes	0.9	No	Acknowledged, not modelled	No	4
Bensimon (2020) USA	adults with complete resection of high-risk stage IIIA, IIIB, or IIIC melanoma, consistent with enrollment criteria in KEYNOTE-054 and EORTC-18071. The BRAF+ subgroup was modelled separately to include comparisons with dabrafenib+trametinib	Pembrolizumab, 200 mg administered intravenously (IV) every 3 weeks for up to 1 year or 18 doses	Targeted therapy Dabrafenib+trametinib was compared to pembrolizumab and observation in the BRAF+ subgroup.	Health system/payer	Markov	QALY	Lifetime	Yes	0.177	No	No	No	4
Wu (2020) USA	Newly diagnosed advanced melanoma with unknown BRAF pathogenic variant status.	(5) BRAF pathogenic variant testing followed by nivolumab for BRAF wild-type tumor and nivolumab plus ipilimumab for confirmed BRAF pathogenic variant (BRAF-guided NivIpi-Niv strategy), (6)BRAF pathogenic variant testing followed by pembrolizumab every 3 weeks for BRAF wild-type tumor and dabrafenib plus trametinib for confirmed BRAF pathogenic variant (BRAF-guided Pem-DT strategy), (7) BRAF path…	(1) ipilimumab, (2) nivolumab, (3) nivolumab plus ipilimumab, (4) pembrolizumab every 3 weeks,	Health system/payer	Partitioned survival model	QALY	Lifetime	Yes	Not reported	No	No	No	4
Li (2023) USA	generated a 50,000 baseline sample of patients. Patients had a mean age of 54years, and all patients had BRAF mutation advanced melanoma.	(1) atezolizumab+vemurafenib+cobimetinib, (2) vemurafenib + cobimetinib, (3) dabrafenib + trametinib, or (4) encorafenib + binimetinib.		Health system/payer	Microsimulation	QALY	Lifetime	Yes	0	No	No	No	4
Gil-Rojas (2021) Colombia (Adjusted in SR)	The target population were patients with a diagnosis of unresectable or metastatic melanoma with the BRAFV600 mutation, not previously exposed to BRAF or MEK inhibitors or other systemic treatment prescribed for unresectable or metastatic disease.	(D+T) dabafenib in combination with trametinib. In this schedule, a dose of 150 mg of dabrafenib twice daily (two 75-mg capsules every 12 hours) and 2 mg of trametinib (1 tablet) once a day is recommended	Vemurafenib Vemurafenib + cobimetinib Nivolumab Ipilimumab Nivolumab + Ipilimumab Pembrolizumab Dacarbazine	Health system/payer	Partitioned survival model	QALY	Lifetime	Yes	0	No	No	No	4
Tarhini (2019) USA	Patients with advanced BRAF-mutaant melanoma based on the patient characteristics from the CheckMate 067 and 069 trials.	First-line anti-PD-1 + anti-CTLA-4; second-line BRAF + MEK inhibitors First-line anti-PD-1; second-line BRAF + MEK inhibitors First-line BRAF + MEK inhibitors; second-line anti-PD-1		Health system/payer	Discrete event simulation	QALY	30 years	Yes	0.9	No	No	No	4
Kandel (2022) France	Patients had confirmation of advanced primary melanoma (unresectable stage III or stage IV), diagnosed at age 18 years or older, without prior systemic treatment other than adjuvant treatment.	Five sequences for the first and subsequent line of treatment of the BRAF-m population were included: Anti-PD1 ‚Üí BI-TT, BI-TT ‚Üí Anti-PD1, IPI+NIVO ‚Üí BI-TT, MONO-TT ‚Üí BI-TT and MONO-TT ‚Üí Anti-PD1. For the BRAF-wt population, the comparison is based on the treatments received in the first line, regardless of the second line		Health system/payer	Multistate model	QALY	10 years	No	N/A	No	No	No	4
Chen (2023) Taiwan	Adults with histologically or cytologically confirmed disease progression after at least one systemic cancer therapy	13.5 mg of oral pemigatinib every 3 weeks (2 weeks on and 1 week of) until disease progression	Comparator 1: oxaliplatin 85 mg/m2, L-folinic acid 175 mg (or folinic acid 350 mg), fuorouracil 400 mg/m2 (bolus), and fuorouracil 2400 mg/m2 as a 46h continuous intravenous infusion every two weeks Comparator 2: leucovorin 400 mg/m2 and fuorouracil 2400 mg/m2 every 2 weeks, as in the NIFTY trial. Treatment until progression	Health system/payer	Partitioned survival model	QALY	5 years	Yes	4.6% - 6.5%	No	No	No	4
Chueh (2023) Taiwan	Hypothetical target patient population was patients with advanced Intrahepatic cholangiocarcinoma who did not respond to first-line systemic therapy	Pemigatinib monotherapy and mFOLFOX regimens based on FGFR2 status	Fluorouracil chemotherapy (5-FU)	Health system/payer	Partitioned survival model	QALY	5 years	Yes	53.2% - 56.5%	No	No	No	4
Pandya (2021) USA	Adult patients with R/R FLT3mut+ acute myeloid leukemia, median age of 62 years.	Gilteritinib	Standard care - azacitidine (25.8%), FLAG-IDA (33.9%), MEC (26.6%), and LoDAC (13.7%). Best supportive care defined as palliative care with no active leukemia-directed therapy.	Health system/payer	Decision tree & partitioned survival model	QALY	Lifetime	Yes	90.5% - 99.8%	No	No	No	4
Parmar (2021) Canada	Base-case cohort of Canadian men with newly diagnosed metastatic castration-senstive prostate Ca	apalutamide + ADT	ADT alone	Health system/payer	State transition model	QALY	20 years	Yes	Not reported	No	No	No	4
Barbier (2022) Switzerland	A hypothetical cohort of men with a median starting age of 67 years with metastatic hormone sensitive prostate cancer, either as initial diagnosis or at progression after prior local therapy. Previous systemic therapy was not allowed.	5 interventions were modelled. All patients received androgen deprivation therapy (ADT), 3 groups received an additional targeted therapy and 1 group received additional chemotherapy. 1. ADT alone 2. ADT+docetaxel (chemotherapy) 3. ADT+abiraterone (TT) 4. ADT+apalutamide (TT) 5. ADT+enzalutamide (TT)		Health system/payer	Markov	QALY	30 years	Yes	0.832	No	No	No	4
Su (2020) USA	Adults patients with metastatic castration-resistant prostate cancer and with a mutation in 1 of 3 genes BRCA1, BRCA2 and ATM (Scenario A). Or when patients had a mutation in 1 of 15 genes BRCA1, BRCA2, ATM, BRIP1, BARD1, CDK12, CHEK1, CHEK2, FANCL, PALB2, PPP2R2A, RAD51B, RAD51C, RAD51D, and RAD54L gene alterations (scenario B)	Olaparib Olaparib was tested vs standard of care in patients with a mutation in 1 of 3 genes BRCA1, BRCA2 and ATM (Scenario A). Or when patients had a mutation in 1 of 15 genes BRCA1, BRCA2, ATM, BRIP1, BARD1, CDK12, CHEK1, CHEK2, FANCL, PALB2, PPP2R2A, RAD51B, RAD51C, RAD51D, and RAD54L gene alterations (scenario B)	SoC	Health system/payer	Decision tree & Partitioned survival model	QALY	Lifetime	Yes	Scenario A 86% Scenario B 100%	No	No	No	4
Banerjee (2020) USA	Patients with metastatic gastrointestinal stromal tumours	Patients in population group 1 and 3 started low-dose imatinib (ie, 400 mg) as first-line therapy. Disease progression prompted dose escalation to high-dose imatinib (ie, 800 mg). The second occurrence of disease progression was treated with sunitinib. The third occurrence of disease progression was considered treatment failure and patients received best supportive care. Patients in population gr…	Empirical imatinib therapy	Health system/payer	Markov	QALY	10 years	Yes	0.699	No	No	No	4
Richardson (2023) USA	Patients with recurrent and metastatic cervical cancer	3 potential treatment sequences: (1) doublet first-line chemotherapy + bevacizumab (chemo-bev), then second-line cemiplimab (cemi) [chemo + bev- cemi] (2) doublet chemo + bev + pembrolizumab (chemo + bev + pemb), then second-line single agent chemo 6 [chemo + bev + pemb-chemo] (3) doublet chemo+ bev + pemb, then second-line tisotumab vedotin (tiso) [chemo + bev + pemb-tiso].	prior standard of care with chemo + bev followed by single agent chemotherapy (chemo)	Health system/payer	Markov	QALY	5 years	No	N/A	No	No	No	4
Vellekoop (2023) England, Hungary Netherlands	The target population comprised adult patients with locally advanced or metastatic solid tumors who had received one or more lines of treatment and were willing to undergo further (testing and) treatment	4 NTRK testing strategies using NGS were compared. Strategy 1: IHC test for all tumor types Strategy 2: RNA-NGS test for all tumor types Strategy 3: , IHC test followed by RNA-NGS in patients with a positive IHC test result for all tumor types. Strategy 4: stratified test strategies depending on the NTRK fusion prevalence and TRK wild-type protein expression of the tumor types.	No testing	Health system/payer	Decision tree & microsimulation	QALY	5 years	Yes	0	No	No	No	4
Ree (2022) Norway	Adult patients with refractory end-stage cancer with a life expectancy of at least 3 months.	Genomic molecularly matched off-label therapies for end-stage cancer	First analysis MetAction patients devoid of actionable tumour targets Second analysis All MetAction cases with external BSC controls from published RCTs with similar patient populations where genetic tumour testing had not been performed.	Health system/payer	Partitioned survival model	QALY	10 years	Yes	RECOURSE 2% MetAction 27%	No	No	No	5
Edwards (2018) UK	People with previously treated amRCC who received previous VEGF-targeted therapy	Axitinib, cabozantinib, everolimus, nivolumab and sunitinib	Best supportive care	Health system/payer & Personal Social Services	Partitioned survival model	QALY	Lifetime	Yes	Not reported	No	No	No	5
